# Supplementary material for: Circular RNA SIPA1L1 promotes osteogenesis via regulating the miR-617/Smad3 axis in dental pulp stem cells
Source: Stem Cell Res Ther. 2020 Aug 24;11:364. doi: 10.1186/s13287-020-01877-3 (PMC7444204; doi:10.1186/s13287-020-01877-3)
Supplement: Supplementary file 2 — Additional file 2. [file 13287_2020_1877_MOESM2_ESM.xls]

miRNA	ID	Gene	miRDB	miRTarBase	miRWalk	TargetScan
hsa-miR-617	MIMAT0003286	A1CF	0	0	1	0
hsa-miR-617	MIMAT0003286	A2ML1	0	0	1	0
hsa-miR-617	MIMAT0003286	A4GALT	0	0	1	0
hsa-miR-617	MIMAT0003286	A4GNT	0	0	1	0
hsa-miR-617	MIMAT0003286	AADAC	0	0	0	1
hsa-miR-617	MIMAT0003286	AADACL3	0	0	1	0
hsa-miR-617	MIMAT0003286	AAED1	0	0	1	0
hsa-miR-617	MIMAT0003286	AAGAB	0	0	1	0
hsa-miR-617	MIMAT0003286	AAK1	0	0	1	1
hsa-miR-617	MIMAT0003286	AAMP	0	0	1	0
hsa-miR-617	MIMAT0003286	AAR2	0	0	1	0
hsa-miR-617	MIMAT0003286	AARD	0	0	0	1
hsa-miR-617	MIMAT0003286	AARS2	0	0	1	0
hsa-miR-617	MIMAT0003286	AASDH	0	0	1	0
hsa-miR-617	MIMAT0003286	AATK	0	0	1	0
hsa-miR-617	MIMAT0003286	ABAT	0	0	1	0
hsa-miR-617	MIMAT0003286	ABCA10	0	0	1	1
hsa-miR-617	MIMAT0003286	ABCA1	0	0	1	0
hsa-miR-617	MIMAT0003286	ABCA13	0	0	1	0
hsa-miR-617	MIMAT0003286	ABCA2	0	0	1	0
hsa-miR-617	MIMAT0003286	ABCA3	0	0	1	1
hsa-miR-617	MIMAT0003286	ABCA8	0	0	1	0
hsa-miR-617	MIMAT0003286	ABCA9	0	0	1	0
hsa-miR-617	MIMAT0003286	ABCB10	0	0	1	1
hsa-miR-617	MIMAT0003286	ABCB11	0	0	1	1
hsa-miR-617	MIMAT0003286	ABCB6	0	0	1	0
hsa-miR-617	MIMAT0003286	ABCB8	0	0	1	0
hsa-miR-617	MIMAT0003286	ABCC1	0	0	1	0
hsa-miR-617	MIMAT0003286	ABCC12	0	0	1	1
hsa-miR-617	MIMAT0003286	ABCC3	0	0	1	0
hsa-miR-617	MIMAT0003286	ABCC4	0	0	1	0
hsa-miR-617	MIMAT0003286	ABCC5	0	0	1	0
hsa-miR-617	MIMAT0003286	ABCC8	0	0	1	0
hsa-miR-617	MIMAT0003286	ABCC9	0	0	1	0
hsa-miR-617	MIMAT0003286	ABCD2	1	0	1	1
hsa-miR-617	MIMAT0003286	ABCD3	1	0	1	1
hsa-miR-617	MIMAT0003286	ABCD4	0	0	1	0
hsa-miR-617	MIMAT0003286	ABCE1	0	0	1	0
hsa-miR-617	MIMAT0003286	ABCF1	0	0	1	0
hsa-miR-617	MIMAT0003286	ABCF2	0	0	1	0
hsa-miR-617	MIMAT0003286	ABCG1	1	0	1	1
hsa-miR-617	MIMAT0003286	ABCG2	0	0	1	0
hsa-miR-617	MIMAT0003286	ABCG4	1	0	1	1
hsa-miR-617	MIMAT0003286	ABCG5	0	0	1	0
hsa-miR-617	MIMAT0003286	ABHD10	0	0	1	0
hsa-miR-617	MIMAT0003286	ABHD11	0	0	1	0
hsa-miR-617	MIMAT0003286	ABHD12	0	0	1	0
hsa-miR-617	MIMAT0003286	ABHD13	1	0	1	1
hsa-miR-617	MIMAT0003286	ABHD14B	0	0	1	0
hsa-miR-617	MIMAT0003286	ABHD15	0	0	1	1
hsa-miR-617	MIMAT0003286	ABHD16B	0	0	0	1
hsa-miR-617	MIMAT0003286	ABHD17B	0	0	1	1
hsa-miR-617	MIMAT0003286	ABHD17C	0	0	1	0
hsa-miR-617	MIMAT0003286	ABHD2	0	0	1	1
hsa-miR-617	MIMAT0003286	ABHD3	0	0	1	0
hsa-miR-617	MIMAT0003286	ABHD4	0	0	1	0
hsa-miR-617	MIMAT0003286	ABHD5	0	0	1	0
hsa-miR-617	MIMAT0003286	ABHD6	0	0	1	1
hsa-miR-617	MIMAT0003286	ABI2	0	0	1	1
hsa-miR-617	MIMAT0003286	ABI3BP	0	0	1	1
hsa-miR-617	MIMAT0003286	ABL2	0	0	1	1
hsa-miR-617	MIMAT0003286	ABLIM1	0	0	1	0
hsa-miR-617	MIMAT0003286	ABLIM2	0	0	1	1
hsa-miR-617	MIMAT0003286	ABLIM3	0	0	1	1
hsa-miR-617	MIMAT0003286	ABR	0	0	1	0
hsa-miR-617	MIMAT0003286	ABRA	0	0	1	0
hsa-miR-617	MIMAT0003286	ABRACL	0	0	1	0
hsa-miR-617	MIMAT0003286	ABT1	0	0	1	0
hsa-miR-617	MIMAT0003286	AC002451.1	0	0	0	1
hsa-miR-617	MIMAT0003286	AC005003.1	0	0	0	1
hsa-miR-617	MIMAT0003286	AC005481.5	0	0	0	1
hsa-miR-617	MIMAT0003286	AC006132.1	0	0	0	1
hsa-miR-617	MIMAT0003286	AC010336.1	0	0	0	1
hsa-miR-617	MIMAT0003286	AC010441.1	0	0	0	1
hsa-miR-617	MIMAT0003286	AC010536.1	0	0	0	1
hsa-miR-617	MIMAT0003286	AC012123.1	0	0	0	1
hsa-miR-617	MIMAT0003286	AC012215.1	0	0	0	1
hsa-miR-617	MIMAT0003286	AC022498.1	0	0	0	1
hsa-miR-617	MIMAT0003286	AC022532.1	0	0	0	1
hsa-miR-617	MIMAT0003286	AC026310.1	0	0	0	1
hsa-miR-617	MIMAT0003286	AC068987.1	0	0	0	1
hsa-miR-617	MIMAT0003286	AC079210.1	0	0	0	1
hsa-miR-617	MIMAT0003286	AC079602.1	0	0	0	1
hsa-miR-617	MIMAT0003286	AC079612.1	0	0	0	1
hsa-miR-617	MIMAT0003286	AC090616.2	0	0	0	1
hsa-miR-617	MIMAT0003286	AC093802.1	0	0	0	1
hsa-miR-617	MIMAT0003286	AC106017.1	0	0	0	1
hsa-miR-617	MIMAT0003286	AC132872.2	0	0	0	1
hsa-miR-617	MIMAT0003286	AC135178.1	0	0	0	1
hsa-miR-617	MIMAT0003286	AC137056.1	0	0	0	1
hsa-miR-617	MIMAT0003286	AC145676.2	0	0	0	1
hsa-miR-617	MIMAT0003286	ACACA	0	0	1	0
hsa-miR-617	MIMAT0003286	ACACB	0	0	1	0
hsa-miR-617	MIMAT0003286	ACAD10	0	0	1	0
hsa-miR-617	MIMAT0003286	ACAD8	0	0	1	0
hsa-miR-617	MIMAT0003286	ACADS	0	0	1	0
hsa-miR-617	MIMAT0003286	ACADSB	0	0	1	1
hsa-miR-617	MIMAT0003286	ACAP2	0	0	1	1
hsa-miR-617	MIMAT0003286	ACAP3	0	0	1	0
hsa-miR-617	MIMAT0003286	ACBD3	0	0	1	0
hsa-miR-617	MIMAT0003286	ACBD5	0	0	1	0
hsa-miR-617	MIMAT0003286	ACBD6	0	0	1	0
hsa-miR-617	MIMAT0003286	ACCS	0	0	1	0
hsa-miR-617	MIMAT0003286	ACE	0	0	1	0
hsa-miR-617	MIMAT0003286	ACE2	0	0	1	0
hsa-miR-617	MIMAT0003286	ACER2	0	0	1	1
hsa-miR-617	MIMAT0003286	ACIN1	0	0	1	0
hsa-miR-617	MIMAT0003286	ACKR2	0	0	1	0
hsa-miR-617	MIMAT0003286	ACO1	0	0	0	1
hsa-miR-617	MIMAT0003286	ACOT11	0	0	1	0
hsa-miR-617	MIMAT0003286	ACOT13	0	0	1	0
hsa-miR-617	MIMAT0003286	ACOT2	0	0	0	1
hsa-miR-617	MIMAT0003286	ACOT4	0	0	0	1
hsa-miR-617	MIMAT0003286	ACOT7	0	0	1	0
hsa-miR-617	MIMAT0003286	ACOT9	0	0	1	1
hsa-miR-617	MIMAT0003286	ACOX1	0	0	1	1
hsa-miR-617	MIMAT0003286	ACOX3	1	0	1	1
hsa-miR-617	MIMAT0003286	ACOXL	0	0	1	0
hsa-miR-617	MIMAT0003286	ACP1	0	0	1	1
hsa-miR-617	MIMAT0003286	ACP2	0	0	1	0
hsa-miR-617	MIMAT0003286	ACPP	0	0	1	0
hsa-miR-617	MIMAT0003286	ACRV1	0	0	0	1
hsa-miR-617	MIMAT0003286	ACSBG2	0	0	1	1
hsa-miR-617	MIMAT0003286	ACSF3	0	0	1	0
hsa-miR-617	MIMAT0003286	ACSL3	0	0	1	0
hsa-miR-617	MIMAT0003286	ACSL4	0	0	1	0
hsa-miR-617	MIMAT0003286	ACSL6	0	0	1	1
hsa-miR-617	MIMAT0003286	ACSM2A	0	0	0	1
hsa-miR-617	MIMAT0003286	ACSM2B	0	0	0	1
hsa-miR-617	MIMAT0003286	ACSM3	0	0	1	0
hsa-miR-617	MIMAT0003286	ACSM5	0	0	1	0
hsa-miR-617	MIMAT0003286	ACSS1	0	0	1	1
hsa-miR-617	MIMAT0003286	ACSS3	0	0	1	0
hsa-miR-617	MIMAT0003286	ACTB	0	0	1	1
hsa-miR-617	MIMAT0003286	ACTC1	0	0	1	0
hsa-miR-617	MIMAT0003286	ACTG2	0	0	0	1
hsa-miR-617	MIMAT0003286	ACTL6B	0	0	1	1
hsa-miR-617	MIMAT0003286	ACTN1	0	0	1	0
hsa-miR-617	MIMAT0003286	ACTN2	1	0	1	1
hsa-miR-617	MIMAT0003286	ACTR10	0	0	1	0
hsa-miR-617	MIMAT0003286	ACTR1A	0	0	1	0
hsa-miR-617	MIMAT0003286	ACTR1B	0	0	1	0
hsa-miR-617	MIMAT0003286	ACTR3	0	0	1	0
hsa-miR-617	MIMAT0003286	ACTR3B	0	0	1	0
hsa-miR-617	MIMAT0003286	ACTR3C	0	0	1	0
hsa-miR-617	MIMAT0003286	ACTR5	0	0	1	0
hsa-miR-617	MIMAT0003286	ACTR8	0	0	1	0
hsa-miR-617	MIMAT0003286	ACVR1B	0	0	1	1
hsa-miR-617	MIMAT0003286	ACVR1C	0	0	1	1
hsa-miR-617	MIMAT0003286	ACVR2A	0	0	1	0
hsa-miR-617	MIMAT0003286	ACVR2B	0	0	1	1
hsa-miR-617	MIMAT0003286	ACVRL1	0	0	1	0
hsa-miR-617	MIMAT0003286	ACYP1	0	0	1	1
hsa-miR-617	MIMAT0003286	ACYP2	0	0	0	1
hsa-miR-617	MIMAT0003286	ADA	0	0	1	0
hsa-miR-617	MIMAT0003286	ADAD1	0	0	0	1
hsa-miR-617	MIMAT0003286	ADAL	0	0	1	1
hsa-miR-617	MIMAT0003286	ADAM10	0	0	1	0
hsa-miR-617	MIMAT0003286	ADAM11	0	0	1	0
hsa-miR-617	MIMAT0003286	ADAM12	0	0	1	1
hsa-miR-617	MIMAT0003286	ADAM15	1	0	1	0
hsa-miR-617	MIMAT0003286	ADAM17	0	0	1	0
hsa-miR-617	MIMAT0003286	ADAM19	1	0	1	1
hsa-miR-617	MIMAT0003286	ADAM22	1	0	1	1
hsa-miR-617	MIMAT0003286	ADAM23	0	0	1	0
hsa-miR-617	MIMAT0003286	ADAM28	0	0	1	0
hsa-miR-617	MIMAT0003286	ADAM33	0	0	1	1
hsa-miR-617	MIMAT0003286	ADAM7	0	0	1	0
hsa-miR-617	MIMAT0003286	ADAMDEC1	0	0	1	0
hsa-miR-617	MIMAT0003286	ADAMTS10	0	0	1	0
hsa-miR-617	MIMAT0003286	ADAMTS12	0	0	1	0
hsa-miR-617	MIMAT0003286	ADAMTS13	0	0	1	0
hsa-miR-617	MIMAT0003286	ADAMTS15	0	0	1	0
hsa-miR-617	MIMAT0003286	ADAMTS16	0	0	1	0
hsa-miR-617	MIMAT0003286	ADAMTS17	0	0	1	1
hsa-miR-617	MIMAT0003286	ADAMTS18	0	0	1	0
hsa-miR-617	MIMAT0003286	ADAMTS2	0	0	1	1
hsa-miR-617	MIMAT0003286	ADAMTS4	0	0	1	0
hsa-miR-617	MIMAT0003286	ADAMTS5	0	0	1	0
hsa-miR-617	MIMAT0003286	ADAMTS8	0	0	1	0
hsa-miR-617	MIMAT0003286	ADAMTS9	0	0	1	0
hsa-miR-617	MIMAT0003286	ADAMTSL1	0	0	1	0
hsa-miR-617	MIMAT0003286	ADAMTSL3	0	0	1	1
hsa-miR-617	MIMAT0003286	ADAP2	0	0	1	0
hsa-miR-617	MIMAT0003286	ADAR	0	0	1	1
hsa-miR-617	MIMAT0003286	ADARB1	0	0	1	0
hsa-miR-617	MIMAT0003286	ADARB2	0	0	1	1
hsa-miR-617	MIMAT0003286	ADAT1	0	0	1	0
hsa-miR-617	MIMAT0003286	ADAT2	0	0	1	1
hsa-miR-617	MIMAT0003286	ADCK1	1	0	1	1
hsa-miR-617	MIMAT0003286	ADCK3	0	0	1	0
hsa-miR-617	MIMAT0003286	ADCY10	0	0	1	0
hsa-miR-617	MIMAT0003286	ADCY1	0	0	1	1
hsa-miR-617	MIMAT0003286	ADCY2	0	0	1	1
hsa-miR-617	MIMAT0003286	ADCY3	0	0	1	1
hsa-miR-617	MIMAT0003286	ADCY5	0	0	1	0
hsa-miR-617	MIMAT0003286	ADCY6	0	0	1	0
hsa-miR-617	MIMAT0003286	ADCY7	0	0	1	0
hsa-miR-617	MIMAT0003286	ADCY9	0	0	1	1
hsa-miR-617	MIMAT0003286	ADCYAP1	0	0	1	1
hsa-miR-617	MIMAT0003286	ADCYAP1R1	0	0	1	1
hsa-miR-617	MIMAT0003286	ADD2	0	0	1	0
hsa-miR-617	MIMAT0003286	ADGB	0	0	1	0
hsa-miR-617	MIMAT0003286	ADH1B	0	0	1	0
hsa-miR-617	MIMAT0003286	ADH4	0	0	1	0
hsa-miR-617	MIMAT0003286	ADH5	0	0	1	0
hsa-miR-617	MIMAT0003286	ADH6	0	0	1	1
hsa-miR-617	MIMAT0003286	ADIPOQ	0	0	1	0
hsa-miR-617	MIMAT0003286	ADIPOR2	0	0	1	1
hsa-miR-617	MIMAT0003286	ADM2	0	0	1	1
hsa-miR-617	MIMAT0003286	ADM5	0	0	1	1
hsa-miR-617	MIMAT0003286	ADNP	0	0	1	0
hsa-miR-617	MIMAT0003286	ADO	0	0	1	0
hsa-miR-617	MIMAT0003286	ADORA1	0	0	1	0
hsa-miR-617	MIMAT0003286	ADORA2A	0	0	1	0
hsa-miR-617	MIMAT0003286	ADPRHL2	0	0	1	1
hsa-miR-617	MIMAT0003286	ADPRM	0	0	1	0
hsa-miR-617	MIMAT0003286	ADRA1A	0	0	1	0
hsa-miR-617	MIMAT0003286	ADRA2A	0	0	1	0
hsa-miR-617	MIMAT0003286	ADRB3	0	0	1	0
hsa-miR-617	MIMAT0003286	ADRBK1	0	0	1	0
hsa-miR-617	MIMAT0003286	ADRBK2	0	0	1	1
hsa-miR-617	MIMAT0003286	ADRM1	0	0	1	0
hsa-miR-617	MIMAT0003286	ADTRP	0	0	1	0
hsa-miR-617	MIMAT0003286	AEBP2	0	0	1	1
hsa-miR-617	MIMAT0003286	AES	0	0	1	0
hsa-miR-617	MIMAT0003286	AFAP1	0	0	1	1
hsa-miR-617	MIMAT0003286	AFAP1L1	0	0	1	0
hsa-miR-617	MIMAT0003286	AFAP1L2	0	0	1	0
hsa-miR-617	MIMAT0003286	AFF1	0	0	1	0
hsa-miR-617	MIMAT0003286	AFF2	0	0	1	1
hsa-miR-617	MIMAT0003286	AFF3	0	0	1	0
hsa-miR-617	MIMAT0003286	AFF4	0	0	1	0
hsa-miR-617	MIMAT0003286	AFG3L2	0	0	1	0
hsa-miR-617	MIMAT0003286	AFMID	0	0	1	0
hsa-miR-617	MIMAT0003286	AFTPH	0	0	1	0
hsa-miR-617	MIMAT0003286	AGA	0	0	1	1
hsa-miR-617	MIMAT0003286	AGAP1	0	0	1	1
hsa-miR-617	MIMAT0003286	AGAP2	0	0	1	0
hsa-miR-617	MIMAT0003286	AGAP3	0	0	1	0
hsa-miR-617	MIMAT0003286	AGBL2	0	0	1	0
hsa-miR-617	MIMAT0003286	AGBL4	0	0	1	0
hsa-miR-617	MIMAT0003286	AGBL5	0	0	0	1
hsa-miR-617	MIMAT0003286	AGER	0	0	1	0
hsa-miR-617	MIMAT0003286	AGFG1	0	0	1	1
hsa-miR-617	MIMAT0003286	AGFG2	0	0	1	0
hsa-miR-617	MIMAT0003286	AGGF1	0	0	1	0
hsa-miR-617	MIMAT0003286	AGK	0	0	1	0
hsa-miR-617	MIMAT0003286	AGMAT	0	0	1	0
hsa-miR-617	MIMAT0003286	AGMO	0	0	1	0
hsa-miR-617	MIMAT0003286	AGO1	0	0	1	1
hsa-miR-617	MIMAT0003286	AGO3	1	0	1	1
hsa-miR-617	MIMAT0003286	AGO4	0	0	1	0
hsa-miR-617	MIMAT0003286	AGPAT1	0	0	1	0
hsa-miR-617	MIMAT0003286	AGPAT3	0	0	1	0
hsa-miR-617	MIMAT0003286	AGPAT4	0	0	1	1
hsa-miR-617	MIMAT0003286	AGPAT5	0	0	1	0
hsa-miR-617	MIMAT0003286	AGPAT6	0	0	1	1
hsa-miR-617	MIMAT0003286	AGPS	0	0	1	0
hsa-miR-617	MIMAT0003286	AGR3	0	0	1	1
hsa-miR-617	MIMAT0003286	AGRN	0	0	1	0
hsa-miR-617	MIMAT0003286	AGT	0	0	0	1
hsa-miR-617	MIMAT0003286	AGTPBP1	0	0	1	0
hsa-miR-617	MIMAT0003286	AGTRAP	0	0	0	1
hsa-miR-617	MIMAT0003286	AHCTF1	0	0	1	0
hsa-miR-617	MIMAT0003286	AHCY	0	0	1	1
hsa-miR-617	MIMAT0003286	AHCYL1	0	0	1	0
hsa-miR-617	MIMAT0003286	AHCYL2	0	0	1	0
hsa-miR-617	MIMAT0003286	AHDC1	0	0	1	0
hsa-miR-617	MIMAT0003286	AHI1	0	0	1	0
hsa-miR-617	MIMAT0003286	AHNAK	0	0	1	0
hsa-miR-617	MIMAT0003286	AHNAK2	0	0	1	0
hsa-miR-617	MIMAT0003286	AHR	0	0	1	0
hsa-miR-617	MIMAT0003286	AHRR	0	0	1	1
hsa-miR-617	MIMAT0003286	AHSA2	0	0	1	0
hsa-miR-617	MIMAT0003286	AHSG	0	0	1	0
hsa-miR-617	MIMAT0003286	AICDA	0	0	1	1
hsa-miR-617	MIMAT0003286	AIF1L	0	0	1	0
hsa-miR-617	MIMAT0003286	AIFM1	0	0	1	0
hsa-miR-617	MIMAT0003286	AIFM2	0	0	1	0
hsa-miR-617	MIMAT0003286	AIG1	1	0	1	0
hsa-miR-617	MIMAT0003286	AIM1	0	0	1	0
hsa-miR-617	MIMAT0003286	AIMP1	0	0	1	0
hsa-miR-617	MIMAT0003286	AIPL1	0	0	1	0
hsa-miR-617	MIMAT0003286	AIRE	0	0	1	1
hsa-miR-617	MIMAT0003286	AJAP1	0	0	1	0
hsa-miR-617	MIMAT0003286	AJUBA	0	0	1	0
hsa-miR-617	MIMAT0003286	AK1	0	0	1	0
hsa-miR-617	MIMAT0003286	AK2	0	0	1	1
hsa-miR-617	MIMAT0003286	AK3	0	0	1	0
hsa-miR-617	MIMAT0003286	AK4	0	0	1	0
hsa-miR-617	MIMAT0003286	AK9	0	0	1	0
hsa-miR-617	MIMAT0003286	AKAP1	0	0	0	1
hsa-miR-617	MIMAT0003286	AKAP10	0	0	1	0
hsa-miR-617	MIMAT0003286	AKAP11	0	0	1	0
hsa-miR-617	MIMAT0003286	AKAP12	0	0	1	1
hsa-miR-617	MIMAT0003286	AKAP13	0	0	1	0
hsa-miR-617	MIMAT0003286	AKAP2	0	0	1	1
hsa-miR-617	MIMAT0003286	AKAP5	1	0	1	1
hsa-miR-617	MIMAT0003286	AKAP7	0	0	1	0
hsa-miR-617	MIMAT0003286	AKIRIN1	0	0	1	0
hsa-miR-617	MIMAT0003286	AKNA	0	0	1	0
hsa-miR-617	MIMAT0003286	AKR1A1	0	0	1	0
hsa-miR-617	MIMAT0003286	AKR1B1	0	0	1	0
hsa-miR-617	MIMAT0003286	AKR1C2	0	0	1	1
hsa-miR-617	MIMAT0003286	AKR1C3	0	0	1	0
hsa-miR-617	MIMAT0003286	AKR1C4	0	0	0	1
hsa-miR-617	MIMAT0003286	AKR1D1	0	0	1	0
hsa-miR-617	MIMAT0003286	AKR7A2	0	0	0	1
hsa-miR-617	MIMAT0003286	AKT1	0	0	1	1
hsa-miR-617	MIMAT0003286	AKT2	0	0	1	0
hsa-miR-617	MIMAT0003286	AKT3	1	0	1	1
hsa-miR-617	MIMAT0003286	AKTIP	0	0	1	0
hsa-miR-617	MIMAT0003286	AL033381.1	0	0	0	1
hsa-miR-617	MIMAT0003286	AL138847.1	0	0	0	1
hsa-miR-617	MIMAT0003286	AL354808.2	0	0	0	1
hsa-miR-617	MIMAT0003286	AL359878.1	0	0	0	1
hsa-miR-617	MIMAT0003286	AL589765.1	0	0	0	1
hsa-miR-617	MIMAT0003286	AL591684.1	0	0	0	1
hsa-miR-617	MIMAT0003286	AL603965.1	0	0	0	1
hsa-miR-617	MIMAT0003286	AL627309.1	0	0	0	1
hsa-miR-617	MIMAT0003286	AL953854.2	0	0	0	1
hsa-miR-617	MIMAT0003286	ALAD	0	0	1	0
hsa-miR-617	MIMAT0003286	ALB	0	0	1	0
hsa-miR-617	MIMAT0003286	ALCAM	0	0	1	0
hsa-miR-617	MIMAT0003286	ALDH18A1	0	0	1	0
hsa-miR-617	MIMAT0003286	ALDH1A2	0	0	1	1
hsa-miR-617	MIMAT0003286	ALDH1A3	0	0	1	0
hsa-miR-617	MIMAT0003286	ALDH1L1	0	0	1	0
hsa-miR-617	MIMAT0003286	ALDH1L2	0	0	1	0
hsa-miR-617	MIMAT0003286	ALDH3A2	0	0	1	0
hsa-miR-617	MIMAT0003286	ALDH4A1	0	0	1	0
hsa-miR-617	MIMAT0003286	ALDH5A1	0	0	1	0
hsa-miR-617	MIMAT0003286	ALDH6A1	0	0	1	0
hsa-miR-617	MIMAT0003286	ALDH7A1	0	0	1	0
hsa-miR-617	MIMAT0003286	ALDOA	0	0	0	1
hsa-miR-617	MIMAT0003286	ALDOB	0	0	1	0
hsa-miR-617	MIMAT0003286	ALDOC	0	0	1	1
hsa-miR-617	MIMAT0003286	ALG10	0	0	1	0
hsa-miR-617	MIMAT0003286	ALG10B	0	0	1	1
hsa-miR-617	MIMAT0003286	ALG6	0	0	1	1
hsa-miR-617	MIMAT0003286	ALG8	0	0	1	1
hsa-miR-617	MIMAT0003286	ALG9	0	0	1	1
hsa-miR-617	MIMAT0003286	ALKBH1	0	0	1	1
hsa-miR-617	MIMAT0003286	ALKBH3	0	0	1	0
hsa-miR-617	MIMAT0003286	ALKBH4	0	0	1	0
hsa-miR-617	MIMAT0003286	ALKBH5	0	0	1	0
hsa-miR-617	MIMAT0003286	ALKBH8	0	0	1	1
hsa-miR-617	MIMAT0003286	ALOX5	0	0	1	0
hsa-miR-617	MIMAT0003286	ALPK1	0	0	1	0
hsa-miR-617	MIMAT0003286	ALPK3	0	0	1	0
hsa-miR-617	MIMAT0003286	ALPL	0	0	1	0
hsa-miR-617	MIMAT0003286	ALPP	0	0	1	0
hsa-miR-617	MIMAT0003286	ALPPL2	0	0	1	0
hsa-miR-617	MIMAT0003286	ALS2	0	0	1	1
hsa-miR-617	MIMAT0003286	ALS2CL	0	0	1	0
hsa-miR-617	MIMAT0003286	ALS2CR11	0	0	1	1
hsa-miR-617	MIMAT0003286	ALX1	0	0	0	1
hsa-miR-617	MIMAT0003286	ALX4	0	0	1	0
hsa-miR-617	MIMAT0003286	AMACR	0	0	1	0
hsa-miR-617	MIMAT0003286	AMBRA1	0	0	1	0
hsa-miR-617	MIMAT0003286	AMD1	0	0	1	0
hsa-miR-617	MIMAT0003286	AMER1	0	0	1	1
hsa-miR-617	MIMAT0003286	AMER2	1	0	1	1
hsa-miR-617	MIMAT0003286	AMER3	0	0	1	1
hsa-miR-617	MIMAT0003286	AMFR	0	0	1	1
hsa-miR-617	MIMAT0003286	AMICA1	0	0	1	0
hsa-miR-617	MIMAT0003286	AMIGO1	0	0	1	0
hsa-miR-617	MIMAT0003286	AMIGO2	0	0	1	0
hsa-miR-617	MIMAT0003286	AMIGO3	0	0	1	0
hsa-miR-617	MIMAT0003286	AMMECR1	0	0	1	0
hsa-miR-617	MIMAT0003286	AMMECR1L	0	0	1	0
hsa-miR-617	MIMAT0003286	AMOT	0	0	1	0
hsa-miR-617	MIMAT0003286	AMOTL1	0	0	1	0
hsa-miR-617	MIMAT0003286	AMPD2	0	0	1	0
hsa-miR-617	MIMAT0003286	AMPD3	0	0	1	0
hsa-miR-617	MIMAT0003286	AMPH	0	0	1	0
hsa-miR-617	MIMAT0003286	AMZ1	0	0	1	0
hsa-miR-617	MIMAT0003286	ANAPC1	0	0	1	0
hsa-miR-617	MIMAT0003286	ANAPC7	0	0	1	1
hsa-miR-617	MIMAT0003286	ANGEL1	0	0	1	0
hsa-miR-617	MIMAT0003286	ANGPT1	0	0	1	1
hsa-miR-617	MIMAT0003286	ANGPT2	0	0	1	0
hsa-miR-617	MIMAT0003286	ANGPT4	0	0	1	0
hsa-miR-617	MIMAT0003286	ANGPTL2	0	0	1	1
hsa-miR-617	MIMAT0003286	ANGPTL3	0	0	0	1
hsa-miR-617	MIMAT0003286	ANGPTL7	0	0	1	0
hsa-miR-617	MIMAT0003286	ANHX	0	0	1	1
hsa-miR-617	MIMAT0003286	ANK1	0	0	1	1
hsa-miR-617	MIMAT0003286	ANK3	0	0	1	0
hsa-miR-617	MIMAT0003286	ANKDD1A	0	0	1	0
hsa-miR-617	MIMAT0003286	ANKEF1	0	0	1	0
hsa-miR-617	MIMAT0003286	ANKFY1	1	0	1	1
hsa-miR-617	MIMAT0003286	ANKH	0	0	1	0
hsa-miR-617	MIMAT0003286	ANKHD1	0	0	1	0
hsa-miR-617	MIMAT0003286	ANKHD1-EIF4EBP3	0	0	1	0
hsa-miR-617	MIMAT0003286	ANKIB1	0	0	1	0
hsa-miR-617	MIMAT0003286	ANKLE1	0	0	1	0
hsa-miR-617	MIMAT0003286	ANKLE2	0	0	1	1
hsa-miR-617	MIMAT0003286	ANKMY1	0	0	1	1
hsa-miR-617	MIMAT0003286	ANKRD10	0	0	1	0
hsa-miR-617	MIMAT0003286	ANKRD11	0	0	1	0
hsa-miR-617	MIMAT0003286	ANKRD12	0	0	1	0
hsa-miR-617	MIMAT0003286	ANKRD16	0	0	1	1
hsa-miR-617	MIMAT0003286	ANKRD17	0	0	1	0
hsa-miR-617	MIMAT0003286	ANKRD18A	0	0	1	0
hsa-miR-617	MIMAT0003286	ANKRD20A1	0	0	0	1
hsa-miR-617	MIMAT0003286	ANKRD20A2	0	0	0	1
hsa-miR-617	MIMAT0003286	ANKRD20A3	0	0	1	1
hsa-miR-617	MIMAT0003286	ANKRD20A4	0	0	0	1
hsa-miR-617	MIMAT0003286	ANKRD22	0	0	1	0
hsa-miR-617	MIMAT0003286	ANKRD23	0	0	1	0
hsa-miR-617	MIMAT0003286	ANKRD27	0	0	1	0
hsa-miR-617	MIMAT0003286	ANKRD28	1	0	1	1
hsa-miR-617	MIMAT0003286	ANKRD29	0	0	1	1
hsa-miR-617	MIMAT0003286	ANKRD33B	0	0	1	0
hsa-miR-617	MIMAT0003286	ANKRD34A	0	0	1	0
hsa-miR-617	MIMAT0003286	ANKRD34C	0	0	1	1
hsa-miR-617	MIMAT0003286	ANKRD37	0	0	1	0
hsa-miR-617	MIMAT0003286	ANKRD40	0	0	1	0
hsa-miR-617	MIMAT0003286	ANKRD42	0	0	1	0
hsa-miR-617	MIMAT0003286	ANKRD44	0	0	1	0
hsa-miR-617	MIMAT0003286	ANKRD46	0	0	1	1
hsa-miR-617	MIMAT0003286	ANKRD49	0	0	1	0
hsa-miR-617	MIMAT0003286	ANKRD52	0	0	1	0
hsa-miR-617	MIMAT0003286	ANKRD6	0	0	1	0
hsa-miR-617	MIMAT0003286	ANKRD63	0	0	0	1
hsa-miR-617	MIMAT0003286	ANKRD9	0	0	0	1
hsa-miR-617	MIMAT0003286	ANKS1A	0	0	1	1
hsa-miR-617	MIMAT0003286	ANKS1B	0	0	1	0
hsa-miR-617	MIMAT0003286	ANKS4B	0	0	1	1
hsa-miR-617	MIMAT0003286	ANKS6	0	0	1	0
hsa-miR-617	MIMAT0003286	ANLN	0	0	1	0
hsa-miR-617	MIMAT0003286	ANO1	0	0	1	0
hsa-miR-617	MIMAT0003286	ANO3	0	0	1	0
hsa-miR-617	MIMAT0003286	ANO5	0	0	1	1
hsa-miR-617	MIMAT0003286	ANO6	0	0	1	0
hsa-miR-617	MIMAT0003286	ANO7	0	0	1	1
hsa-miR-617	MIMAT0003286	ANP32A	0	0	1	0
hsa-miR-617	MIMAT0003286	ANP32B	0	0	0	1
hsa-miR-617	MIMAT0003286	ANPEP	0	0	1	1
hsa-miR-617	MIMAT0003286	ANTXR1	0	0	1	0
hsa-miR-617	MIMAT0003286	ANTXR2	0	0	1	0
hsa-miR-617	MIMAT0003286	ANXA11	0	0	1	0
hsa-miR-617	MIMAT0003286	ANXA2	0	0	1	0
hsa-miR-617	MIMAT0003286	ANXA6	0	0	1	0
hsa-miR-617	MIMAT0003286	ANXA8	0	0	1	0
hsa-miR-617	MIMAT0003286	ANXA8L1	0	0	1	0
hsa-miR-617	MIMAT0003286	ANXA8L2	0	0	1	0
hsa-miR-617	MIMAT0003286	AOC3	1	0	1	1
hsa-miR-617	MIMAT0003286	AP001579.1	0	0	0	1
hsa-miR-617	MIMAT0003286	AP003774.4	0	0	0	1
hsa-miR-617	MIMAT0003286	AP1AR	0	0	1	0
hsa-miR-617	MIMAT0003286	AP1B1	0	0	1	0
hsa-miR-617	MIMAT0003286	AP1G1	0	0	1	0
hsa-miR-617	MIMAT0003286	AP1G2	0	0	1	0
hsa-miR-617	MIMAT0003286	AP1M1	0	0	1	1
hsa-miR-617	MIMAT0003286	AP1M2	0	0	1	0
hsa-miR-617	MIMAT0003286	AP1S1	0	0	0	1
hsa-miR-617	MIMAT0003286	AP1S2	0	0	1	0
hsa-miR-617	MIMAT0003286	AP1S3	0	0	1	0
hsa-miR-617	MIMAT0003286	AP2A1	0	0	1	0
hsa-miR-617	MIMAT0003286	AP2B1	0	0	1	0
hsa-miR-617	MIMAT0003286	AP2M1	0	0	1	0
hsa-miR-617	MIMAT0003286	AP3D1	0	0	1	0
hsa-miR-617	MIMAT0003286	AP3M2	0	0	1	0
hsa-miR-617	MIMAT0003286	AP3S2	0	0	1	0
hsa-miR-617	MIMAT0003286	AP4E1	0	0	1	1
hsa-miR-617	MIMAT0003286	AP4M1	0	0	1	0
hsa-miR-617	MIMAT0003286	AP4S1	0	0	1	1
hsa-miR-617	MIMAT0003286	AP5B1	0	0	1	1
hsa-miR-617	MIMAT0003286	AP5M1	0	0	0	1
hsa-miR-617	MIMAT0003286	AP5S1	0	0	1	1
hsa-miR-617	MIMAT0003286	AP5Z1	0	0	1	0
hsa-miR-617	MIMAT0003286	APAF1	0	0	1	0
hsa-miR-617	MIMAT0003286	APBA1	0	0	1	0
hsa-miR-617	MIMAT0003286	APBA2	0	0	1	0
hsa-miR-617	MIMAT0003286	APBB2	0	0	1	0
hsa-miR-617	MIMAT0003286	APBB3	0	0	1	0
hsa-miR-617	MIMAT0003286	APC	0	0	1	1
hsa-miR-617	MIMAT0003286	APC2	0	0	1	0
hsa-miR-617	MIMAT0003286	APCDD1	0	0	1	0
hsa-miR-617	MIMAT0003286	APEX2	0	0	1	0
hsa-miR-617	MIMAT0003286	APH1A	0	0	1	0
hsa-miR-617	MIMAT0003286	APH1B	0	0	1	1
hsa-miR-617	MIMAT0003286	APLN	0	0	1	0
hsa-miR-617	MIMAT0003286	APLNR	0	0	1	0
hsa-miR-617	MIMAT0003286	APLP1	0	0	1	0
hsa-miR-617	MIMAT0003286	APLP2	0	0	1	0
hsa-miR-617	MIMAT0003286	APMAP	0	0	1	0
hsa-miR-617	MIMAT0003286	APOA1	0	0	0	1
hsa-miR-617	MIMAT0003286	APOA1BP	0	0	1	1
hsa-miR-617	MIMAT0003286	APOA5	0	0	1	0
hsa-miR-617	MIMAT0003286	APOBEC3D	0	0	1	0
hsa-miR-617	MIMAT0003286	APOBR	0	0	1	0
hsa-miR-617	MIMAT0003286	APOD	0	0	1	0
hsa-miR-617	MIMAT0003286	APOF	0	0	1	1
hsa-miR-617	MIMAT0003286	APOL1	0	0	1	0
hsa-miR-617	MIMAT0003286	APOL2	0	0	1	0
hsa-miR-617	MIMAT0003286	APOL3	0	0	1	1
hsa-miR-617	MIMAT0003286	APOL4	0	0	1	1
hsa-miR-617	MIMAT0003286	APOL6	0	0	1	1
hsa-miR-617	MIMAT0003286	APOLD1	0	0	1	0
hsa-miR-617	MIMAT0003286	APOO	0	0	1	1
hsa-miR-617	MIMAT0003286	APOPT1	0	0	1	0
hsa-miR-617	MIMAT0003286	APP	0	0	1	0
hsa-miR-617	MIMAT0003286	APPBP2	0	0	1	0
hsa-miR-617	MIMAT0003286	APPL1	0	0	1	1
hsa-miR-617	MIMAT0003286	APPL2	0	0	1	0
hsa-miR-617	MIMAT0003286	APRT	0	0	0	1
hsa-miR-617	MIMAT0003286	APTX	0	0	1	0
hsa-miR-617	MIMAT0003286	AQP1	0	0	1	0
hsa-miR-617	MIMAT0003286	AQP2	0	0	1	0
hsa-miR-617	MIMAT0003286	AQP3	0	0	1	1
hsa-miR-617	MIMAT0003286	AQP4	0	0	1	1
hsa-miR-617	MIMAT0003286	AQP5	0	0	1	0
hsa-miR-617	MIMAT0003286	AQP9	0	0	1	0
hsa-miR-617	MIMAT0003286	AR	0	0	1	1
hsa-miR-617	MIMAT0003286	ARAF	0	0	1	0
hsa-miR-617	MIMAT0003286	ARAP2	0	0	1	0
hsa-miR-617	MIMAT0003286	ARAP3	0	0	1	0
hsa-miR-617	MIMAT0003286	ARC	0	0	1	0
hsa-miR-617	MIMAT0003286	ARCN1	0	0	1	0
hsa-miR-617	MIMAT0003286	ARF1	0	0	1	0
hsa-miR-617	MIMAT0003286	ARF3	0	0	1	0
hsa-miR-617	MIMAT0003286	ARF4	0	0	1	0
hsa-miR-617	MIMAT0003286	ARF5	0	0	1	0
hsa-miR-617	MIMAT0003286	ARF6	0	0	1	0
hsa-miR-617	MIMAT0003286	ARFGAP1	0	0	1	0
hsa-miR-617	MIMAT0003286	ARFGAP3	0	0	1	1
hsa-miR-617	MIMAT0003286	ARFGEF1	0	0	1	0
hsa-miR-617	MIMAT0003286	ARFGEF2	0	0	1	1
hsa-miR-617	MIMAT0003286	ARFIP1	0	0	1	1
hsa-miR-617	MIMAT0003286	ARFIP2	0	0	1	1
hsa-miR-617	MIMAT0003286	ARFRP1	0	0	1	1
hsa-miR-617	MIMAT0003286	ARG2	0	0	1	1
hsa-miR-617	MIMAT0003286	ARHGAP10	0	0	1	0
hsa-miR-617	MIMAT0003286	ARHGAP1	0	0	1	0
hsa-miR-617	MIMAT0003286	ARHGAP11A	0	0	1	0
hsa-miR-617	MIMAT0003286	ARHGAP12	0	0	1	1
hsa-miR-617	MIMAT0003286	ARHGAP17	0	0	1	0
hsa-miR-617	MIMAT0003286	ARHGAP18	0	0	1	0
hsa-miR-617	MIMAT0003286	ARHGAP19	0	0	1	0
hsa-miR-617	MIMAT0003286	ARHGAP19-SLIT1	0	0	0	1
hsa-miR-617	MIMAT0003286	ARHGAP20	0	0	1	0
hsa-miR-617	MIMAT0003286	ARHGAP22	0	0	1	0
hsa-miR-617	MIMAT0003286	ARHGAP24	0	0	1	0
hsa-miR-617	MIMAT0003286	ARHGAP26	0	0	1	1
hsa-miR-617	MIMAT0003286	ARHGAP29	0	0	1	1
hsa-miR-617	MIMAT0003286	ARHGAP30	0	0	1	0
hsa-miR-617	MIMAT0003286	ARHGAP31	0	0	1	0
hsa-miR-617	MIMAT0003286	ARHGAP32	0	0	1	1
hsa-miR-617	MIMAT0003286	ARHGAP36	0	0	1	0
hsa-miR-617	MIMAT0003286	ARHGAP42	0	0	1	0
hsa-miR-617	MIMAT0003286	ARHGAP44	0	0	1	0
hsa-miR-617	MIMAT0003286	ARHGAP5	0	0	1	1
hsa-miR-617	MIMAT0003286	ARHGAP6	0	0	1	0
hsa-miR-617	MIMAT0003286	ARHGEF10	0	0	1	0
hsa-miR-617	MIMAT0003286	ARHGEF1	0	0	1	0
hsa-miR-617	MIMAT0003286	ARHGEF10L	0	0	1	0
hsa-miR-617	MIMAT0003286	ARHGEF11	0	0	1	0
hsa-miR-617	MIMAT0003286	ARHGEF12	0	0	1	0
hsa-miR-617	MIMAT0003286	ARHGEF15	0	0	1	0
hsa-miR-617	MIMAT0003286	ARHGEF17	0	0	1	0
hsa-miR-617	MIMAT0003286	ARHGEF18	0	0	1	0
hsa-miR-617	MIMAT0003286	ARHGEF26	0	0	1	1
hsa-miR-617	MIMAT0003286	ARHGEF28	0	0	1	0
hsa-miR-617	MIMAT0003286	ARHGEF3	0	0	1	0
hsa-miR-617	MIMAT0003286	ARHGEF33	1	0	1	1
hsa-miR-617	MIMAT0003286	ARHGEF37	0	0	1	0
hsa-miR-617	MIMAT0003286	ARHGEF38	0	0	1	0
hsa-miR-617	MIMAT0003286	ARHGEF39	0	0	1	0
hsa-miR-617	MIMAT0003286	ARHGEF40	0	0	1	0
hsa-miR-617	MIMAT0003286	ARHGEF6	0	0	1	0
hsa-miR-617	MIMAT0003286	ARHGEF7	0	0	1	0
hsa-miR-617	MIMAT0003286	ARHGEF9	0	0	1	0
hsa-miR-617	MIMAT0003286	ARID1A	0	0	1	0
hsa-miR-617	MIMAT0003286	ARID1B	0	0	1	0
hsa-miR-617	MIMAT0003286	ARID2	0	0	1	0
hsa-miR-617	MIMAT0003286	ARID3A	0	0	0	1
hsa-miR-617	MIMAT0003286	ARID3B	0	0	1	0
hsa-miR-617	MIMAT0003286	ARID4A	0	0	1	0
hsa-miR-617	MIMAT0003286	ARID5B	0	0	1	1
hsa-miR-617	MIMAT0003286	ARIH1	0	0	1	0
hsa-miR-617	MIMAT0003286	ARIH2	0	0	1	0
hsa-miR-617	MIMAT0003286	ARL10	0	0	1	1
hsa-miR-617	MIMAT0003286	ARL1	0	0	1	0
hsa-miR-617	MIMAT0003286	ARL11	0	0	1	0
hsa-miR-617	MIMAT0003286	ARL13B	0	0	1	0
hsa-miR-617	MIMAT0003286	ARL14EP	0	0	1	1
hsa-miR-617	MIMAT0003286	ARL15	0	0	1	0
hsa-miR-617	MIMAT0003286	ARL16	0	0	1	0
hsa-miR-617	MIMAT0003286	ARL17A	0	0	1	0
hsa-miR-617	MIMAT0003286	ARL2	0	0	1	0
hsa-miR-617	MIMAT0003286	ARL2BP	0	0	1	0
hsa-miR-617	MIMAT0003286	ARL3	0	0	1	0
hsa-miR-617	MIMAT0003286	ARL4A	0	0	1	0
hsa-miR-617	MIMAT0003286	ARL4C	0	0	1	0
hsa-miR-617	MIMAT0003286	ARL4D	0	0	1	0
hsa-miR-617	MIMAT0003286	ARL5A	0	0	1	0
hsa-miR-617	MIMAT0003286	ARL5B	0	0	1	1
hsa-miR-617	MIMAT0003286	ARL6	0	0	0	1
hsa-miR-617	MIMAT0003286	ARL6IP4	0	0	1	0
hsa-miR-617	MIMAT0003286	ARL6IP5	0	0	1	0
hsa-miR-617	MIMAT0003286	ARL8A	1	0	1	0
hsa-miR-617	MIMAT0003286	ARL8B	0	0	1	1
hsa-miR-617	MIMAT0003286	ARMC10	0	0	0	1
hsa-miR-617	MIMAT0003286	ARMC1	0	0	1	0
hsa-miR-617	MIMAT0003286	ARMC5	0	0	1	0
hsa-miR-617	MIMAT0003286	ARMC7	0	0	1	0
hsa-miR-617	MIMAT0003286	ARMC8	0	0	1	0
hsa-miR-617	MIMAT0003286	ARMC9	0	0	1	0
hsa-miR-617	MIMAT0003286	ARMCX3	0	0	1	1
hsa-miR-617	MIMAT0003286	ARMCX4	0	0	1	0
hsa-miR-617	MIMAT0003286	ARMS2	0	0	1	0
hsa-miR-617	MIMAT0003286	ARNT2	0	0	1	0
hsa-miR-617	MIMAT0003286	ARNTL	0	0	1	0
hsa-miR-617	MIMAT0003286	ARNTL2	0	0	1	0
hsa-miR-617	MIMAT0003286	ARPC1B	0	0	1	0
hsa-miR-617	MIMAT0003286	ARPC4-TTLL3	0	0	1	0
hsa-miR-617	MIMAT0003286	ARPC5	0	0	1	0
hsa-miR-617	MIMAT0003286	ARPP19	0	0	1	0
hsa-miR-617	MIMAT0003286	ARPP21	0	0	1	0
hsa-miR-617	MIMAT0003286	ARRB1	0	0	1	1
hsa-miR-617	MIMAT0003286	ARRB2	0	0	1	0
hsa-miR-617	MIMAT0003286	ARRDC2	0	0	1	0
hsa-miR-617	MIMAT0003286	ARRDC3	0	0	1	0
hsa-miR-617	MIMAT0003286	ARRDC4	0	0	1	1
hsa-miR-617	MIMAT0003286	ARSB	0	0	1	1
hsa-miR-617	MIMAT0003286	ARSD	0	0	1	0
hsa-miR-617	MIMAT0003286	ARSG	0	0	1	0
hsa-miR-617	MIMAT0003286	ARSI	0	0	1	0
hsa-miR-617	MIMAT0003286	ARSJ	0	0	1	0
hsa-miR-617	MIMAT0003286	ARSK	0	0	1	0
hsa-miR-617	MIMAT0003286	ART4	0	0	0	1
hsa-miR-617	MIMAT0003286	ARX	0	0	1	1
hsa-miR-617	MIMAT0003286	AS3MT	0	0	1	0
hsa-miR-617	MIMAT0003286	ASAH1	0	0	1	0
hsa-miR-617	MIMAT0003286	ASAH2B	0	0	1	0
hsa-miR-617	MIMAT0003286	ASAP1	0	0	1	1
hsa-miR-617	MIMAT0003286	ASAP2	0	0	1	0
hsa-miR-617	MIMAT0003286	ASB1	0	0	1	1
hsa-miR-617	MIMAT0003286	ASB11	0	0	1	0
hsa-miR-617	MIMAT0003286	ASB13	0	0	1	0
hsa-miR-617	MIMAT0003286	ASB15	0	0	0	1
hsa-miR-617	MIMAT0003286	ASB4	0	0	1	0
hsa-miR-617	MIMAT0003286	ASB5	0	0	1	0
hsa-miR-617	MIMAT0003286	ASB6	0	0	1	0
hsa-miR-617	MIMAT0003286	ASB7	0	0	1	0
hsa-miR-617	MIMAT0003286	ASB8	0	0	1	0
hsa-miR-617	MIMAT0003286	ASB9	0	0	1	0
hsa-miR-617	MIMAT0003286	ASCC3	0	0	1	1
hsa-miR-617	MIMAT0003286	ASCL2	0	0	1	0
hsa-miR-617	MIMAT0003286	ASGR2	0	0	0	1
hsa-miR-617	MIMAT0003286	ASH1L	0	0	1	0
hsa-miR-617	MIMAT0003286	ASIC1	0	0	1	0
hsa-miR-617	MIMAT0003286	ASIC4	0	0	1	0
hsa-miR-617	MIMAT0003286	ASL	0	0	1	0
hsa-miR-617	MIMAT0003286	ASNA1	0	0	1	0
hsa-miR-617	MIMAT0003286	ASPA	0	0	0	1
hsa-miR-617	MIMAT0003286	ASPG	0	0	1	0
hsa-miR-617	MIMAT0003286	ASPH	0	0	1	1
hsa-miR-617	MIMAT0003286	ASPHD2	0	0	1	0
hsa-miR-617	MIMAT0003286	ASPRV1	0	0	1	0
hsa-miR-617	MIMAT0003286	ASRGL1	0	0	1	0
hsa-miR-617	MIMAT0003286	ASTN1	0	0	1	0
hsa-miR-617	MIMAT0003286	ASTN2	0	0	1	0
hsa-miR-617	MIMAT0003286	ASXL1	0	0	1	0
hsa-miR-617	MIMAT0003286	ASXL2	0	0	1	1
hsa-miR-617	MIMAT0003286	ASXL3	0	0	1	0
hsa-miR-617	MIMAT0003286	ATAD1	0	0	1	1
hsa-miR-617	MIMAT0003286	ATAD2	0	0	1	0
hsa-miR-617	MIMAT0003286	ATAD2B	0	0	1	0
hsa-miR-617	MIMAT0003286	ATAD3C	0	0	1	0
hsa-miR-617	MIMAT0003286	ATAT1	0	0	1	1
hsa-miR-617	MIMAT0003286	ATCAY	0	0	1	1
hsa-miR-617	MIMAT0003286	ATF1	0	0	1	0
hsa-miR-617	MIMAT0003286	ATF2	0	0	1	1
hsa-miR-617	MIMAT0003286	ATF3	0	0	1	1
hsa-miR-617	MIMAT0003286	ATF5	0	0	1	0
hsa-miR-617	MIMAT0003286	ATF6	0	0	1	1
hsa-miR-617	MIMAT0003286	ATF6B	0	0	1	0
hsa-miR-617	MIMAT0003286	ATF7	0	0	1	0
hsa-miR-617	MIMAT0003286	ATF7IP2	0	0	1	0
hsa-miR-617	MIMAT0003286	ATG13	0	0	1	1
hsa-miR-617	MIMAT0003286	ATG14	0	0	1	0
hsa-miR-617	MIMAT0003286	ATG16L1	0	0	1	0
hsa-miR-617	MIMAT0003286	ATG16L2	0	0	1	0
hsa-miR-617	MIMAT0003286	ATG2B	0	0	1	0
hsa-miR-617	MIMAT0003286	ATG3	0	0	1	0
hsa-miR-617	MIMAT0003286	ATG4A	0	0	1	0
hsa-miR-617	MIMAT0003286	ATG4B	0	0	1	0
hsa-miR-617	MIMAT0003286	ATG4C	0	0	1	0
hsa-miR-617	MIMAT0003286	ATG5	0	0	1	0
hsa-miR-617	MIMAT0003286	ATG7	0	0	1	0
hsa-miR-617	MIMAT0003286	ATG9A	0	0	1	0
hsa-miR-617	MIMAT0003286	ATG9B	0	0	1	0
hsa-miR-617	MIMAT0003286	ATHL1	0	0	1	1
hsa-miR-617	MIMAT0003286	ATL2	0	0	1	0
hsa-miR-617	MIMAT0003286	ATL3	0	0	1	1
hsa-miR-617	MIMAT0003286	ATOH8	0	0	1	0
hsa-miR-617	MIMAT0003286	ATOX1	0	0	1	1
hsa-miR-617	MIMAT0003286	ATP10B	0	0	1	0
hsa-miR-617	MIMAT0003286	ATP10D	0	0	1	0
hsa-miR-617	MIMAT0003286	ATP11A	0	1	1	1
hsa-miR-617	MIMAT0003286	ATP11B	0	0	1	0
hsa-miR-617	MIMAT0003286	ATP11C	0	0	1	0
hsa-miR-617	MIMAT0003286	ATP13A2	0	0	1	0
hsa-miR-617	MIMAT0003286	ATP13A3	0	0	1	0
hsa-miR-617	MIMAT0003286	ATP13A4	0	0	1	0
hsa-miR-617	MIMAT0003286	ATP1A2	0	0	1	1
hsa-miR-617	MIMAT0003286	ATP1A3	0	0	0	1
hsa-miR-617	MIMAT0003286	ATP1B1	0	0	1	0
hsa-miR-617	MIMAT0003286	ATP1B2	0	0	1	0
hsa-miR-617	MIMAT0003286	ATP1B3	0	0	1	0
hsa-miR-617	MIMAT0003286	ATP1B4	0	0	1	0
hsa-miR-617	MIMAT0003286	ATP2A2	0	0	1	0
hsa-miR-617	MIMAT0003286	ATP2A3	0	0	1	0
hsa-miR-617	MIMAT0003286	ATP2B1	0	0	1	0
hsa-miR-617	MIMAT0003286	ATP2B2	0	0	1	1
hsa-miR-617	MIMAT0003286	ATP2B3	0	0	1	1
hsa-miR-617	MIMAT0003286	ATP2B4	0	0	1	0
hsa-miR-617	MIMAT0003286	ATP2C1	0	0	1	0
hsa-miR-617	MIMAT0003286	ATP4B	0	0	1	0
hsa-miR-617	MIMAT0003286	ATP5B	0	0	1	0
hsa-miR-617	MIMAT0003286	ATP5E	0	0	0	1
hsa-miR-617	MIMAT0003286	ATP5G1	0	0	1	0
hsa-miR-617	MIMAT0003286	ATP5G3	0	0	1	1
hsa-miR-617	MIMAT0003286	ATP5S	0	0	0	1
hsa-miR-617	MIMAT0003286	ATP6AP1	0	0	1	0
hsa-miR-617	MIMAT0003286	ATP6V0A2	0	0	1	0
hsa-miR-617	MIMAT0003286	ATP6V0A4	0	0	1	0
hsa-miR-617	MIMAT0003286	ATP6V0D1	0	0	1	0
hsa-miR-617	MIMAT0003286	ATP6V0D2	0	0	1	0
hsa-miR-617	MIMAT0003286	ATP6V0E1	0	0	0	1
hsa-miR-617	MIMAT0003286	ATP6V0E2	0	0	1	1
hsa-miR-617	MIMAT0003286	ATP6V1A	0	0	1	0
hsa-miR-617	MIMAT0003286	ATP6V1B2	0	0	1	0
hsa-miR-617	MIMAT0003286	ATP6V1C1	0	0	1	1
hsa-miR-617	MIMAT0003286	ATP6V1C2	0	0	1	0
hsa-miR-617	MIMAT0003286	ATP7A	0	0	1	0
hsa-miR-617	MIMAT0003286	ATP7B	0	0	1	0
hsa-miR-617	MIMAT0003286	ATP8A1	0	0	1	1
hsa-miR-617	MIMAT0003286	ATP8A2	0	0	1	0
hsa-miR-617	MIMAT0003286	ATP8B2	0	0	1	1
hsa-miR-617	MIMAT0003286	ATP8B3	0	0	1	1
hsa-miR-617	MIMAT0003286	ATP9A	0	0	1	1
hsa-miR-617	MIMAT0003286	ATP9B	0	0	1	0
hsa-miR-617	MIMAT0003286	ATPAF1	0	0	1	0
hsa-miR-617	MIMAT0003286	ATPAF2	0	0	1	0
hsa-miR-617	MIMAT0003286	ATPIF1	0	0	1	0
hsa-miR-617	MIMAT0003286	ATRIP	0	0	1	0
hsa-miR-617	MIMAT0003286	ATRN	0	0	1	0
hsa-miR-617	MIMAT0003286	ATRNL1	0	0	1	0
hsa-miR-617	MIMAT0003286	ATRX	0	0	1	1
hsa-miR-617	MIMAT0003286	ATXN10	0	0	1	0
hsa-miR-617	MIMAT0003286	ATXN1	0	0	1	0
hsa-miR-617	MIMAT0003286	ATXN1L	0	0	1	1
hsa-miR-617	MIMAT0003286	ATXN2	0	0	1	1
hsa-miR-617	MIMAT0003286	ATXN2L	0	0	1	0
hsa-miR-617	MIMAT0003286	ATXN3	1	0	1	1
hsa-miR-617	MIMAT0003286	ATXN7	0	0	1	0
hsa-miR-617	MIMAT0003286	ATXN7L1	0	0	1	1
hsa-miR-617	MIMAT0003286	ATXN7L3	0	0	1	0
hsa-miR-617	MIMAT0003286	ATXN7L3B	0	0	1	1
hsa-miR-617	MIMAT0003286	AUH	0	0	1	0
hsa-miR-617	MIMAT0003286	AUNIP	0	0	1	0
hsa-miR-617	MIMAT0003286	AURKA	0	0	1	0
hsa-miR-617	MIMAT0003286	AUTS2	0	0	1	0
hsa-miR-617	MIMAT0003286	AVPR1A	0	0	1	0
hsa-miR-617	MIMAT0003286	AWAT2	0	0	1	0
hsa-miR-617	MIMAT0003286	AXIN2	0	0	1	0
hsa-miR-617	MIMAT0003286	AXL	0	0	1	0
hsa-miR-617	MIMAT0003286	AZGP1	0	0	1	0
hsa-miR-617	MIMAT0003286	AZIN1	0	0	1	1
hsa-miR-617	MIMAT0003286	B3GALNT1	0	0	1	1
hsa-miR-617	MIMAT0003286	B3GALT1	0	0	1	1
hsa-miR-617	MIMAT0003286	B3GALT2	0	0	1	0
hsa-miR-617	MIMAT0003286	B3GALT5	0	0	1	1
hsa-miR-617	MIMAT0003286	B3GALT6	0	0	1	0
hsa-miR-617	MIMAT0003286	B3GALTL	0	0	1	0
hsa-miR-617	MIMAT0003286	B3GAT1	0	0	1	0
hsa-miR-617	MIMAT0003286	B3GAT2	0	0	1	0
hsa-miR-617	MIMAT0003286	B3GNT1	0	0	1	1
hsa-miR-617	MIMAT0003286	B3GNT3	0	0	1	0
hsa-miR-617	MIMAT0003286	B3GNT5	0	0	1	0
hsa-miR-617	MIMAT0003286	B3GNT6	0	0	1	1
hsa-miR-617	MIMAT0003286	B3GNT7	0	0	1	0
hsa-miR-617	MIMAT0003286	B3GNT9	0	0	1	1
hsa-miR-617	MIMAT0003286	B4GALNT1	0	0	1	0
hsa-miR-617	MIMAT0003286	B4GALT1	0	0	1	0
hsa-miR-617	MIMAT0003286	B4GALT2	0	0	1	0
hsa-miR-617	MIMAT0003286	B4GALT3	0	0	1	0
hsa-miR-617	MIMAT0003286	B4GALT4	0	0	1	0
hsa-miR-617	MIMAT0003286	B4GALT5	0	0	1	1
hsa-miR-617	MIMAT0003286	B4GALT6	1	0	1	1
hsa-miR-617	MIMAT0003286	B9D1	0	0	1	1
hsa-miR-617	MIMAT0003286	BAALC	1	0	1	1
hsa-miR-617	MIMAT0003286	BAAT	0	0	1	0
hsa-miR-617	MIMAT0003286	BABAM1	0	0	1	1
hsa-miR-617	MIMAT0003286	BACE1	0	0	1	1
hsa-miR-617	MIMAT0003286	BACE2	1	0	1	1
hsa-miR-617	MIMAT0003286	BACH1	0	0	1	0
hsa-miR-617	MIMAT0003286	BACH2	0	0	1	0
hsa-miR-617	MIMAT0003286	BAG1	0	0	1	0
hsa-miR-617	MIMAT0003286	BAG3	0	0	1	0
hsa-miR-617	MIMAT0003286	BAG4	0	0	1	0
hsa-miR-617	MIMAT0003286	BAHD1	0	0	1	0
hsa-miR-617	MIMAT0003286	BAI3	0	0	1	0
hsa-miR-617	MIMAT0003286	BAIAP2	0	0	1	0
hsa-miR-617	MIMAT0003286	BAIAP2L1	0	0	1	0
hsa-miR-617	MIMAT0003286	BAIAP3	0	0	1	0
hsa-miR-617	MIMAT0003286	BAK1	0	0	1	1
hsa-miR-617	MIMAT0003286	BAMBI	0	0	0	1
hsa-miR-617	MIMAT0003286	BANF1	0	0	1	0
hsa-miR-617	MIMAT0003286	BARD1	0	0	1	1
hsa-miR-617	MIMAT0003286	BARHL1	0	0	1	0
hsa-miR-617	MIMAT0003286	BASP1	0	0	1	0
hsa-miR-617	MIMAT0003286	BATF2	0	0	1	0
hsa-miR-617	MIMAT0003286	BAZ1A	0	0	1	0
hsa-miR-617	MIMAT0003286	BAZ2A	0	0	1	0
hsa-miR-617	MIMAT0003286	BBC3	0	0	1	0
hsa-miR-617	MIMAT0003286	BBS10	0	0	1	0
hsa-miR-617	MIMAT0003286	BBS1	0	0	1	0
hsa-miR-617	MIMAT0003286	BBS4	0	0	1	0
hsa-miR-617	MIMAT0003286	BBS5	0	0	1	0
hsa-miR-617	MIMAT0003286	BBS9	1	0	1	1
hsa-miR-617	MIMAT0003286	BBX	0	0	1	0
hsa-miR-617	MIMAT0003286	BCAM	0	0	1	0
hsa-miR-617	MIMAT0003286	BCAN	0	0	1	0
hsa-miR-617	MIMAT0003286	BCAP29	0	0	1	1
hsa-miR-617	MIMAT0003286	BCAS1	0	0	1	0
hsa-miR-617	MIMAT0003286	BCAS2	0	0	1	1
hsa-miR-617	MIMAT0003286	BCAS3	0	0	0	1
hsa-miR-617	MIMAT0003286	BCAS4	0	0	0	1
hsa-miR-617	MIMAT0003286	BCAT1	0	0	1	0
hsa-miR-617	MIMAT0003286	BCCIP	0	0	1	0
hsa-miR-617	MIMAT0003286	BCKDHB	0	0	1	1
hsa-miR-617	MIMAT0003286	BCL11A	0	0	1	0
hsa-miR-617	MIMAT0003286	BCL11B	0	0	1	0
hsa-miR-617	MIMAT0003286	BCL2	0	0	1	1
hsa-miR-617	MIMAT0003286	BCL2L11	1	0	1	1
hsa-miR-617	MIMAT0003286	BCL2L13	0	0	1	0
hsa-miR-617	MIMAT0003286	BCL2L14	0	0	1	0
hsa-miR-617	MIMAT0003286	BCL6B	0	0	1	0
hsa-miR-617	MIMAT0003286	BCL7A	0	0	1	0
hsa-miR-617	MIMAT0003286	BCL9L	0	0	1	1
hsa-miR-617	MIMAT0003286	BCLAF1	0	0	1	0
hsa-miR-617	MIMAT0003286	BCMO1	0	0	1	0
hsa-miR-617	MIMAT0003286	BCO2	0	0	1	0
hsa-miR-617	MIMAT0003286	BCOR	0	0	1	0
hsa-miR-617	MIMAT0003286	BCORL1	0	0	1	0
hsa-miR-617	MIMAT0003286	BCR	0	0	1	0
hsa-miR-617	MIMAT0003286	BDH1	0	0	1	0
hsa-miR-617	MIMAT0003286	BDH2	0	0	1	0
hsa-miR-617	MIMAT0003286	BDKRB2	0	0	1	1
hsa-miR-617	MIMAT0003286	BDNF	0	0	1	1
hsa-miR-617	MIMAT0003286	BDP1	0	0	1	0
hsa-miR-617	MIMAT0003286	BECN1	0	0	1	0
hsa-miR-617	MIMAT0003286	BEGAIN	0	0	1	0
hsa-miR-617	MIMAT0003286	BEND2	0	0	1	0
hsa-miR-617	MIMAT0003286	BEND3	0	0	1	0
hsa-miR-617	MIMAT0003286	BEND4	0	0	1	1
hsa-miR-617	MIMAT0003286	BEND6	0	0	1	0
hsa-miR-617	MIMAT0003286	BEND7	0	0	1	0
hsa-miR-617	MIMAT0003286	BEST1	0	0	1	1
hsa-miR-617	MIMAT0003286	BEST2	0	0	1	0
hsa-miR-617	MIMAT0003286	BEST3	0	0	1	0
hsa-miR-617	MIMAT0003286	BET1	0	0	1	0
hsa-miR-617	MIMAT0003286	BET1L	0	0	1	1
hsa-miR-617	MIMAT0003286	BHLHB9	0	0	1	0
hsa-miR-617	MIMAT0003286	BHLHE40	1	0	1	1
hsa-miR-617	MIMAT0003286	BHLHE41	0	0	1	1
hsa-miR-617	MIMAT0003286	BHMT2	0	0	1	1
hsa-miR-617	MIMAT0003286	BICD1	0	0	1	0
hsa-miR-617	MIMAT0003286	BICD2	0	0	1	0
hsa-miR-617	MIMAT0003286	BID	0	0	1	1
hsa-miR-617	MIMAT0003286	BIN3	0	0	1	0
hsa-miR-617	MIMAT0003286	BIRC3	0	0	1	0
hsa-miR-617	MIMAT0003286	BIRC5	0	0	1	0
hsa-miR-617	MIMAT0003286	BIVM	0	0	1	0
hsa-miR-617	MIMAT0003286	BLK	0	0	1	0
hsa-miR-617	MIMAT0003286	BLM	0	0	1	0
hsa-miR-617	MIMAT0003286	BLMH	0	0	1	0
hsa-miR-617	MIMAT0003286	BLNK	0	0	1	0
hsa-miR-617	MIMAT0003286	BLOC1S2	0	0	1	0
hsa-miR-617	MIMAT0003286	BLOC1S5	0	0	1	1
hsa-miR-617	MIMAT0003286	BLOC1S6	0	0	1	0
hsa-miR-617	MIMAT0003286	BLZF1	0	0	1	0
hsa-miR-617	MIMAT0003286	BMF	0	0	1	1
hsa-miR-617	MIMAT0003286	BMI1	0	0	1	1
hsa-miR-617	MIMAT0003286	BMP1	1	0	1	1
hsa-miR-617	MIMAT0003286	BMP2	0	0	1	1
hsa-miR-617	MIMAT0003286	BMP3	0	0	1	0
hsa-miR-617	MIMAT0003286	BMP5	0	0	1	1
hsa-miR-617	MIMAT0003286	BMP6	0	0	1	0
hsa-miR-617	MIMAT0003286	BMP7	0	0	1	1
hsa-miR-617	MIMAT0003286	BMP8A	0	0	1	0
hsa-miR-617	MIMAT0003286	BMP8B	0	0	1	1
hsa-miR-617	MIMAT0003286	BMPER	0	0	1	0
hsa-miR-617	MIMAT0003286	BMPR1A	0	0	1	1
hsa-miR-617	MIMAT0003286	BMPR1B	0	0	1	0
hsa-miR-617	MIMAT0003286	BMPR2	0	0	1	1
hsa-miR-617	MIMAT0003286	BMS1	0	0	1	0
hsa-miR-617	MIMAT0003286	BNC1	0	0	1	0
hsa-miR-617	MIMAT0003286	BNC2	0	0	1	0
hsa-miR-617	MIMAT0003286	BNIP2	0	0	1	0
hsa-miR-617	MIMAT0003286	BNIP3	0	0	0	1
hsa-miR-617	MIMAT0003286	BNIP3L	0	0	1	0
hsa-miR-617	MIMAT0003286	BOC	0	0	1	0
hsa-miR-617	MIMAT0003286	BOK	0	0	1	1
hsa-miR-617	MIMAT0003286	BOLA2	0	0	1	0
hsa-miR-617	MIMAT0003286	BOP1	0	0	1	1
hsa-miR-617	MIMAT0003286	BPIFA3	0	0	1	1
hsa-miR-617	MIMAT0003286	BPIFB4	0	0	1	0
hsa-miR-617	MIMAT0003286	BPTF	0	0	1	0
hsa-miR-617	MIMAT0003286	BPY2	0	0	1	0
hsa-miR-617	MIMAT0003286	BPY2B	0	0	1	0
hsa-miR-617	MIMAT0003286	BPY2C	0	0	1	0
hsa-miR-617	MIMAT0003286	BRAF	1	0	1	1
hsa-miR-617	MIMAT0003286	BRAT1	0	0	1	0
hsa-miR-617	MIMAT0003286	BRCA1	0	0	1	0
hsa-miR-617	MIMAT0003286	BRCC3	0	0	1	1
hsa-miR-617	MIMAT0003286	BRD1	0	0	1	0
hsa-miR-617	MIMAT0003286	BRD3	0	0	1	1
hsa-miR-617	MIMAT0003286	BRD4	0	0	1	0
hsa-miR-617	MIMAT0003286	BRD7	0	0	1	1
hsa-miR-617	MIMAT0003286	BRD9	0	0	1	0
hsa-miR-617	MIMAT0003286	BRF1	0	0	1	0
hsa-miR-617	MIMAT0003286	BRI3	0	0	1	0
hsa-miR-617	MIMAT0003286	BRIP1	0	0	1	0
hsa-miR-617	MIMAT0003286	BRIX1	0	0	0	1
hsa-miR-617	MIMAT0003286	BRK1	0	0	1	0
hsa-miR-617	MIMAT0003286	BRMS1	0	0	1	1
hsa-miR-617	MIMAT0003286	BROX	0	0	1	1
hsa-miR-617	MIMAT0003286	BRPF1	0	0	1	0
hsa-miR-617	MIMAT0003286	BRPF3	0	0	1	0
hsa-miR-617	MIMAT0003286	BRS3	0	1	1	1
hsa-miR-617	MIMAT0003286	BRWD1	0	0	1	0
hsa-miR-617	MIMAT0003286	BRWD3	0	0	1	0
hsa-miR-617	MIMAT0003286	BSCL2	0	0	1	0
hsa-miR-617	MIMAT0003286	BSDC1	0	0	1	1
hsa-miR-617	MIMAT0003286	BSG	0	0	1	0
hsa-miR-617	MIMAT0003286	BSN	0	0	1	0
hsa-miR-617	MIMAT0003286	BSND	0	0	1	1
hsa-miR-617	MIMAT0003286	BSPRY	0	0	1	0
hsa-miR-617	MIMAT0003286	BST1	0	0	1	1
hsa-miR-617	MIMAT0003286	BST2	0	0	1	1
hsa-miR-617	MIMAT0003286	BTAF1	0	0	1	1
hsa-miR-617	MIMAT0003286	BTBD11	0	0	1	0
hsa-miR-617	MIMAT0003286	BTBD17	0	0	1	0
hsa-miR-617	MIMAT0003286	BTBD18	1	0	1	1
hsa-miR-617	MIMAT0003286	BTBD6	0	0	1	1
hsa-miR-617	MIMAT0003286	BTBD7	0	0	1	0
hsa-miR-617	MIMAT0003286	BTBD9	0	0	1	1
hsa-miR-617	MIMAT0003286	BTC	0	0	1	1
hsa-miR-617	MIMAT0003286	BTD	0	0	1	1
hsa-miR-617	MIMAT0003286	BTG1	0	0	1	1
hsa-miR-617	MIMAT0003286	BTG2	0	0	1	0
hsa-miR-617	MIMAT0003286	BTLA	0	0	0	1
hsa-miR-617	MIMAT0003286	BTN1A1	1	0	1	1
hsa-miR-617	MIMAT0003286	BTN2A1	0	0	1	0
hsa-miR-617	MIMAT0003286	BTN2A2	0	0	1	0
hsa-miR-617	MIMAT0003286	BTN3A1	0	0	1	0
hsa-miR-617	MIMAT0003286	BTN3A2	0	0	1	0
hsa-miR-617	MIMAT0003286	BTN3A3	0	0	1	0
hsa-miR-617	MIMAT0003286	BTNL3	0	0	1	0
hsa-miR-617	MIMAT0003286	BTNL8	0	0	1	0
hsa-miR-617	MIMAT0003286	BTNL9	0	0	1	0
hsa-miR-617	MIMAT0003286	BTRC	0	0	1	0
hsa-miR-617	MIMAT0003286	BUB3	0	0	1	0
hsa-miR-617	MIMAT0003286	BVES	0	0	1	0
hsa-miR-617	MIMAT0003286	BZRAP1	0	0	1	0
hsa-miR-617	MIMAT0003286	BZW1	0	0	1	0
hsa-miR-617	MIMAT0003286	C10orf10	0	0	1	1
hsa-miR-617	MIMAT0003286	C10orf105	0	0	1	1
hsa-miR-617	MIMAT0003286	C10orf107	0	0	1	1
hsa-miR-617	MIMAT0003286	C10orf111	0	0	1	0
hsa-miR-617	MIMAT0003286	C10orf112	0	0	1	0
hsa-miR-617	MIMAT0003286	C10orf118	0	0	1	0
hsa-miR-617	MIMAT0003286	C10orf12	0	0	1	0
hsa-miR-617	MIMAT0003286	C10orf54	0	0	1	0
hsa-miR-617	MIMAT0003286	C10orf55	0	0	1	1
hsa-miR-617	MIMAT0003286	C10orf67	0	0	1	0
hsa-miR-617	MIMAT0003286	C10orf88	0	0	1	0
hsa-miR-617	MIMAT0003286	C10orf95	0	0	1	0
hsa-miR-617	MIMAT0003286	C11orf21	0	0	1	0
hsa-miR-617	MIMAT0003286	C11orf30	0	0	1	0
hsa-miR-617	MIMAT0003286	C11orf44	0	0	1	0
hsa-miR-617	MIMAT0003286	C11orf45	0	0	1	0
hsa-miR-617	MIMAT0003286	C11orf48	0	0	0	1
hsa-miR-617	MIMAT0003286	C11orf54	1	0	1	1
hsa-miR-617	MIMAT0003286	C11orf57	0	0	1	1
hsa-miR-617	MIMAT0003286	C11orf58	0	0	1	1
hsa-miR-617	MIMAT0003286	C11orf63	0	0	1	0
hsa-miR-617	MIMAT0003286	C11orf70	0	0	1	0
hsa-miR-617	MIMAT0003286	C11orf73	0	0	1	0
hsa-miR-617	MIMAT0003286	C11orf82	0	0	1	1
hsa-miR-617	MIMAT0003286	C11orf83	0	0	1	1
hsa-miR-617	MIMAT0003286	C11orf86	0	0	1	1
hsa-miR-617	MIMAT0003286	C11orf87	0	0	1	0
hsa-miR-617	MIMAT0003286	C11orf88	0	0	1	1
hsa-miR-617	MIMAT0003286	C11orf95	0	0	1	0
hsa-miR-617	MIMAT0003286	C12orf23	0	0	1	0
hsa-miR-617	MIMAT0003286	C12orf29	0	0	1	0
hsa-miR-617	MIMAT0003286	C12orf4	0	0	1	1
hsa-miR-617	MIMAT0003286	C12orf49	0	0	1	1
hsa-miR-617	MIMAT0003286	C12orf50	0	0	1	0
hsa-miR-617	MIMAT0003286	C12orf5	0	0	1	1
hsa-miR-617	MIMAT0003286	C12orf56	0	0	1	0
hsa-miR-617	MIMAT0003286	C12orf60	0	0	0	1
hsa-miR-617	MIMAT0003286	C12orf61	0	0	1	0
hsa-miR-617	MIMAT0003286	C12orf65	0	0	1	0
hsa-miR-617	MIMAT0003286	C12orf66	0	0	1	0
hsa-miR-617	MIMAT0003286	C12orf74	0	0	1	1
hsa-miR-617	MIMAT0003286	C12orf76	0	0	1	1
hsa-miR-617	MIMAT0003286	C12orf79	0	0	1	0
hsa-miR-617	MIMAT0003286	C14orf1	0	0	1	1
hsa-miR-617	MIMAT0003286	C14orf105	0	0	1	0
hsa-miR-617	MIMAT0003286	C14orf119	0	0	1	0
hsa-miR-617	MIMAT0003286	C14orf132	0	0	1	1
hsa-miR-617	MIMAT0003286	C14orf142	0	0	0	1
hsa-miR-617	MIMAT0003286	C14orf166B	0	0	1	0
hsa-miR-617	MIMAT0003286	C14orf177	1	0	1	1
hsa-miR-617	MIMAT0003286	C14orf23	0	0	0	1
hsa-miR-617	MIMAT0003286	C14orf79	0	0	1	1
hsa-miR-617	MIMAT0003286	C14orf80	0	0	1	0
hsa-miR-617	MIMAT0003286	C15orf26	0	0	1	0
hsa-miR-617	MIMAT0003286	C15orf38	0	0	1	0
hsa-miR-617	MIMAT0003286	C15orf39	0	0	1	1
hsa-miR-617	MIMAT0003286	C15orf40	0	0	1	1
hsa-miR-617	MIMAT0003286	C15orf41	0	0	1	0
hsa-miR-617	MIMAT0003286	C15orf43	0	0	1	0
hsa-miR-617	MIMAT0003286	C15orf52	0	0	1	0
hsa-miR-617	MIMAT0003286	C15orf53	0	0	1	0
hsa-miR-617	MIMAT0003286	C15orf56	0	0	1	0
hsa-miR-617	MIMAT0003286	C15orf57	0	0	1	0
hsa-miR-617	MIMAT0003286	C15orf59	0	1	1	1
hsa-miR-617	MIMAT0003286	C15orf62	0	0	1	0
hsa-miR-617	MIMAT0003286	C16orf11	0	0	1	0
hsa-miR-617	MIMAT0003286	C16orf45	0	0	1	0
hsa-miR-617	MIMAT0003286	C16orf52	0	0	1	1
hsa-miR-617	MIMAT0003286	C16orf54	0	0	1	0
hsa-miR-617	MIMAT0003286	C16orf58	0	0	1	0
hsa-miR-617	MIMAT0003286	C16orf62	0	0	1	0
hsa-miR-617	MIMAT0003286	C16orf70	0	0	1	0
hsa-miR-617	MIMAT0003286	C16orf71	0	0	1	0
hsa-miR-617	MIMAT0003286	C16orf72	0	0	1	0
hsa-miR-617	MIMAT0003286	C16orf82	0	0	1	0
hsa-miR-617	MIMAT0003286	C16orf87	0	0	1	1
hsa-miR-617	MIMAT0003286	C16orf92	0	0	1	0
hsa-miR-617	MIMAT0003286	C17orf100	0	0	1	0
hsa-miR-617	MIMAT0003286	C17orf102	0	0	1	1
hsa-miR-617	MIMAT0003286	C17orf103	0	0	1	1
hsa-miR-617	MIMAT0003286	C17orf104	0	0	1	0
hsa-miR-617	MIMAT0003286	C17orf107	0	0	1	1
hsa-miR-617	MIMAT0003286	C17orf47	0	0	1	0
hsa-miR-617	MIMAT0003286	C17orf51	0	0	1	1
hsa-miR-617	MIMAT0003286	C17orf59	0	0	1	0
hsa-miR-617	MIMAT0003286	C17orf62	0	0	1	0
hsa-miR-617	MIMAT0003286	C17orf70	0	0	1	0
hsa-miR-617	MIMAT0003286	C17orf72	0	0	1	1
hsa-miR-617	MIMAT0003286	C17orf75	0	0	1	0
hsa-miR-617	MIMAT0003286	C17orf77	0	0	1	1
hsa-miR-617	MIMAT0003286	C17orf78	0	0	1	0
hsa-miR-617	MIMAT0003286	C17orf80	0	0	1	0
hsa-miR-617	MIMAT0003286	C17orf85	0	0	1	0
hsa-miR-617	MIMAT0003286	C17orf96	0	0	1	0
hsa-miR-617	MIMAT0003286	C17orf97	0	0	1	1
hsa-miR-617	MIMAT0003286	C18orf25	0	0	1	1
hsa-miR-617	MIMAT0003286	C18orf32	0	0	1	1
hsa-miR-617	MIMAT0003286	C18orf54	0	0	1	1
hsa-miR-617	MIMAT0003286	C19orf12	0	0	1	0
hsa-miR-617	MIMAT0003286	C19orf24	0	0	0	1
hsa-miR-617	MIMAT0003286	C19orf25	0	0	1	0
hsa-miR-617	MIMAT0003286	C19orf43	0	0	1	0
hsa-miR-617	MIMAT0003286	C19orf44	0	0	1	1
hsa-miR-617	MIMAT0003286	C19orf55	0	0	1	0
hsa-miR-617	MIMAT0003286	C19orf57	0	0	1	0
hsa-miR-617	MIMAT0003286	C19orf66	0	0	1	0
hsa-miR-617	MIMAT0003286	C19orf68	0	0	1	0
hsa-miR-617	MIMAT0003286	C19orf82	0	0	1	1
hsa-miR-617	MIMAT0003286	C1D	0	0	0	1
hsa-miR-617	MIMAT0003286	C1GALT1	0	0	1	0
hsa-miR-617	MIMAT0003286	C1orf106	0	0	1	0
hsa-miR-617	MIMAT0003286	C1orf109	0	0	1	0
hsa-miR-617	MIMAT0003286	C1orf115	0	0	1	0
hsa-miR-617	MIMAT0003286	C1orf116	0	0	1	1
hsa-miR-617	MIMAT0003286	C1orf122	0	0	0	1
hsa-miR-617	MIMAT0003286	C1orf131	0	0	1	0
hsa-miR-617	MIMAT0003286	C1orf159	0	0	1	0
hsa-miR-617	MIMAT0003286	C1orf173	0	0	1	0
hsa-miR-617	MIMAT0003286	C1orf174	0	0	1	0
hsa-miR-617	MIMAT0003286	C1orf180	0	0	0	1
hsa-miR-617	MIMAT0003286	C1orf186	0	0	1	0
hsa-miR-617	MIMAT0003286	C1orf192	0	0	1	1
hsa-miR-617	MIMAT0003286	C1orf198	0	0	1	0
hsa-miR-617	MIMAT0003286	C1orf204	0	0	1	0
hsa-miR-617	MIMAT0003286	C1orf21	0	0	1	0
hsa-miR-617	MIMAT0003286	C1orf213	0	0	0	1
hsa-miR-617	MIMAT0003286	C1orf216	0	0	1	1
hsa-miR-617	MIMAT0003286	C1orf226	0	0	1	1
hsa-miR-617	MIMAT0003286	C1orf228	0	0	1	0
hsa-miR-617	MIMAT0003286	C1orf27	0	0	1	0
hsa-miR-617	MIMAT0003286	C1orf43	0	0	1	0
hsa-miR-617	MIMAT0003286	C1orf52	0	0	1	0
hsa-miR-617	MIMAT0003286	C1orf54	0	0	1	0
hsa-miR-617	MIMAT0003286	C1orf61	1	0	1	1
hsa-miR-617	MIMAT0003286	C1orf63	0	0	1	0
hsa-miR-617	MIMAT0003286	C1orf64	0	0	0	1
hsa-miR-617	MIMAT0003286	C1orf74	0	0	1	1
hsa-miR-617	MIMAT0003286	C1orf86	0	0	1	0
hsa-miR-617	MIMAT0003286	C1orf95	0	0	1	1
hsa-miR-617	MIMAT0003286	C1QL3	0	0	1	0
hsa-miR-617	MIMAT0003286	C1QTNF2	0	0	1	0
hsa-miR-617	MIMAT0003286	C1QTNF3	1	0	1	1
hsa-miR-617	MIMAT0003286	C1QTNF6	0	0	1	0
hsa-miR-617	MIMAT0003286	C1QTNF7	0	0	1	0
hsa-miR-617	MIMAT0003286	C1QTNF9	0	0	1	0
hsa-miR-617	MIMAT0003286	C1RL	0	0	1	0
hsa-miR-617	MIMAT0003286	C20orf112	0	0	1	1
hsa-miR-617	MIMAT0003286	C20orf173	0	0	1	1
hsa-miR-617	MIMAT0003286	C20orf194	0	0	1	0
hsa-miR-617	MIMAT0003286	C20orf196	0	0	1	0
hsa-miR-617	MIMAT0003286	C20orf24	0	0	1	0
hsa-miR-617	MIMAT0003286	C20orf96	0	0	1	0
hsa-miR-617	MIMAT0003286	C21orf128	0	0	0	1
hsa-miR-617	MIMAT0003286	C21orf2	0	0	1	0
hsa-miR-617	MIMAT0003286	C21orf91	0	0	1	0
hsa-miR-617	MIMAT0003286	C22orf23	0	0	1	0
hsa-miR-617	MIMAT0003286	C22orf29	0	0	1	0
hsa-miR-617	MIMAT0003286	C22orf43	0	0	1	0
hsa-miR-617	MIMAT0003286	C22orf46	0	0	1	1
hsa-miR-617	MIMAT0003286	C2CD2	1	0	1	1
hsa-miR-617	MIMAT0003286	C2CD2L	0	0	1	1
hsa-miR-617	MIMAT0003286	C2CD4A	0	0	1	0
hsa-miR-617	MIMAT0003286	C2CD5	0	0	1	0
hsa-miR-617	MIMAT0003286	C2orf15	0	0	0	1
hsa-miR-617	MIMAT0003286	C2orf16	0	0	1	0
hsa-miR-617	MIMAT0003286	C2orf43	0	0	1	0
hsa-miR-617	MIMAT0003286	C2orf44	0	0	1	0
hsa-miR-617	MIMAT0003286	C2orf47	0	0	1	1
hsa-miR-617	MIMAT0003286	C2orf48	0	0	1	0
hsa-miR-617	MIMAT0003286	C2orf49	0	0	1	1
hsa-miR-617	MIMAT0003286	C2orf53	0	0	1	0
hsa-miR-617	MIMAT0003286	C2orf68	0	0	1	1
hsa-miR-617	MIMAT0003286	C2orf69	0	0	1	0
hsa-miR-617	MIMAT0003286	C2orf71	0	0	1	1
hsa-miR-617	MIMAT0003286	C2orf72	0	0	1	1
hsa-miR-617	MIMAT0003286	C2orf82	0	0	0	1
hsa-miR-617	MIMAT0003286	C2orf83	0	0	1	0
hsa-miR-617	MIMAT0003286	C2orf88	0	0	1	0
hsa-miR-617	MIMAT0003286	C2orf91	0	0	1	0
hsa-miR-617	MIMAT0003286	C3	0	0	0	1
hsa-miR-617	MIMAT0003286	C3orf14	0	0	1	1
hsa-miR-617	MIMAT0003286	C3orf17	0	0	1	0
hsa-miR-617	MIMAT0003286	C3orf18	0	0	1	0
hsa-miR-617	MIMAT0003286	C3orf22	0	0	1	0
hsa-miR-617	MIMAT0003286	C3orf27	0	0	1	0
hsa-miR-617	MIMAT0003286	C3orf33	0	0	1	0
hsa-miR-617	MIMAT0003286	C3orf43	0	0	1	1
hsa-miR-617	MIMAT0003286	C3orf49	0	0	0	1
hsa-miR-617	MIMAT0003286	C3orf52	0	0	1	1
hsa-miR-617	MIMAT0003286	C3orf58	0	0	1	1
hsa-miR-617	MIMAT0003286	C3orf67	0	0	0	1
hsa-miR-617	MIMAT0003286	C3orf70	0	0	1	0
hsa-miR-617	MIMAT0003286	C3orf72	0	0	1	0
hsa-miR-617	MIMAT0003286	C3orf80	0	0	1	0
hsa-miR-617	MIMAT0003286	C3orf83	0	0	1	0
hsa-miR-617	MIMAT0003286	C4orf19	0	0	1	0
hsa-miR-617	MIMAT0003286	C4orf22	0	0	1	0
hsa-miR-617	MIMAT0003286	C4orf3	0	0	1	0
hsa-miR-617	MIMAT0003286	C4orf32	0	0	1	1
hsa-miR-617	MIMAT0003286	C4orf33	0	0	1	1
hsa-miR-617	MIMAT0003286	C4orf40	0	0	1	0
hsa-miR-617	MIMAT0003286	C4orf50	0	0	1	1
hsa-miR-617	MIMAT0003286	C5AR1	0	0	1	0
hsa-miR-617	MIMAT0003286	C5orf15	0	0	1	0
hsa-miR-617	MIMAT0003286	C5orf20	0	0	1	1
hsa-miR-617	MIMAT0003286	C5orf22	0	0	1	1
hsa-miR-617	MIMAT0003286	C5orf24	0	0	1	0
hsa-miR-617	MIMAT0003286	C5orf28	0	0	1	0
hsa-miR-617	MIMAT0003286	C5orf30	0	0	1	0
hsa-miR-617	MIMAT0003286	C5orf42	0	0	1	0
hsa-miR-617	MIMAT0003286	C5orf47	0	0	1	0
hsa-miR-617	MIMAT0003286	C5orf49	0	0	1	0
hsa-miR-617	MIMAT0003286	C5orf51	0	0	1	0
hsa-miR-617	MIMAT0003286	C5orf54	0	0	1	1
hsa-miR-617	MIMAT0003286	C5orf55	0	0	1	0
hsa-miR-617	MIMAT0003286	C5orf63	0	0	1	1
hsa-miR-617	MIMAT0003286	C5orf64	0	0	1	0
hsa-miR-617	MIMAT0003286	C6	0	0	0	1
hsa-miR-617	MIMAT0003286	C6orf10	0	0	1	0
hsa-miR-617	MIMAT0003286	C6orf106	0	0	1	1
hsa-miR-617	MIMAT0003286	C6orf120	0	0	1	0
hsa-miR-617	MIMAT0003286	C6orf132	0	0	1	0
hsa-miR-617	MIMAT0003286	C6orf141	0	0	1	0
hsa-miR-617	MIMAT0003286	C6orf203	0	0	1	0
hsa-miR-617	MIMAT0003286	C6orf211	0	0	0	1
hsa-miR-617	MIMAT0003286	C6orf223	0	0	1	1
hsa-miR-617	MIMAT0003286	C6orf25	0	0	1	1
hsa-miR-617	MIMAT0003286	C6orf89	0	0	1	1
hsa-miR-617	MIMAT0003286	C7	0	0	1	1
hsa-miR-617	MIMAT0003286	C7orf31	0	0	1	0
hsa-miR-617	MIMAT0003286	C7orf33	0	0	1	0
hsa-miR-617	MIMAT0003286	C7orf41	0	0	1	0
hsa-miR-617	MIMAT0003286	C7orf43	0	0	1	0
hsa-miR-617	MIMAT0003286	C7orf49	0	0	1	1
hsa-miR-617	MIMAT0003286	C7orf60	0	0	1	1
hsa-miR-617	MIMAT0003286	C7orf65	0	0	1	0
hsa-miR-617	MIMAT0003286	C7orf76	0	0	1	1
hsa-miR-617	MIMAT0003286	C8A	0	0	0	1
hsa-miR-617	MIMAT0003286	C8G	0	0	1	1
hsa-miR-617	MIMAT0003286	C8orf17	0	0	0	1
hsa-miR-617	MIMAT0003286	C8orf22	0	0	1	1
hsa-miR-617	MIMAT0003286	C8orf31	0	0	1	0
hsa-miR-617	MIMAT0003286	C8orf33	0	0	1	0
hsa-miR-617	MIMAT0003286	C8orf34	0	0	1	1
hsa-miR-617	MIMAT0003286	C8orf37	0	0	1	0
hsa-miR-617	MIMAT0003286	C8orf4	0	0	1	0
hsa-miR-617	MIMAT0003286	C8orf46	0	0	1	0
hsa-miR-617	MIMAT0003286	C8orf58	0	0	1	0
hsa-miR-617	MIMAT0003286	C8orf59	0	0	1	1
hsa-miR-617	MIMAT0003286	C8orf74	0	0	1	0
hsa-miR-617	MIMAT0003286	C8orf86	0	0	1	1
hsa-miR-617	MIMAT0003286	C9	0	0	1	1
hsa-miR-617	MIMAT0003286	C9orf114	0	0	1	0
hsa-miR-617	MIMAT0003286	C9orf116	0	0	1	0
hsa-miR-617	MIMAT0003286	C9orf139	0	0	1	0
hsa-miR-617	MIMAT0003286	C9orf142	0	0	1	0
hsa-miR-617	MIMAT0003286	C9orf152	0	0	1	1
hsa-miR-617	MIMAT0003286	C9orf153	0	0	1	0
hsa-miR-617	MIMAT0003286	C9orf156	0	0	1	0
hsa-miR-617	MIMAT0003286	C9orf163	0	0	1	0
hsa-miR-617	MIMAT0003286	C9orf24	0	0	1	0
hsa-miR-617	MIMAT0003286	C9orf3	0	0	1	0
hsa-miR-617	MIMAT0003286	C9orf37	0	0	1	0
hsa-miR-617	MIMAT0003286	C9orf40	0	0	1	0
hsa-miR-617	MIMAT0003286	C9orf41	0	0	1	1
hsa-miR-617	MIMAT0003286	C9orf47	0	0	1	1
hsa-miR-617	MIMAT0003286	C9orf64	0	0	1	1
hsa-miR-617	MIMAT0003286	C9orf66	0	0	1	0
hsa-miR-617	MIMAT0003286	C9orf85	0	0	1	0
hsa-miR-617	MIMAT0003286	CA1	0	0	0	1
hsa-miR-617	MIMAT0003286	CA10	1	0	1	1
hsa-miR-617	MIMAT0003286	CA12	0	0	1	0
hsa-miR-617	MIMAT0003286	CA13	0	0	1	0
hsa-miR-617	MIMAT0003286	CA14	0	0	1	0
hsa-miR-617	MIMAT0003286	CA3	0	0	1	1
hsa-miR-617	MIMAT0003286	CA5B	0	0	1	0
hsa-miR-617	MIMAT0003286	CAB39L	0	0	1	0
hsa-miR-617	MIMAT0003286	CABLES1	0	0	1	1
hsa-miR-617	MIMAT0003286	CABLES2	0	0	1	0
hsa-miR-617	MIMAT0003286	CABP1	0	0	1	0
hsa-miR-617	MIMAT0003286	CABP4	0	0	1	1
hsa-miR-617	MIMAT0003286	CABP7	0	0	1	0
hsa-miR-617	MIMAT0003286	CABYR	0	0	1	0
hsa-miR-617	MIMAT0003286	CACFD1	0	0	1	0
hsa-miR-617	MIMAT0003286	CACNA1B	0	0	1	0
hsa-miR-617	MIMAT0003286	CACNA1C	1	0	1	1
hsa-miR-617	MIMAT0003286	CACNA1E	1	0	1	1
hsa-miR-617	MIMAT0003286	CACNA1G	0	0	1	0
hsa-miR-617	MIMAT0003286	CACNA1I	0	0	1	1
hsa-miR-617	MIMAT0003286	CACNA1S	0	0	1	0
hsa-miR-617	MIMAT0003286	CACNA2D1	0	0	1	0
hsa-miR-617	MIMAT0003286	CACNA2D2	0	0	1	0
hsa-miR-617	MIMAT0003286	CACNA2D4	0	0	1	0
hsa-miR-617	MIMAT0003286	CACNB1	0	0	1	0
hsa-miR-617	MIMAT0003286	CACNB2	0	0	1	0
hsa-miR-617	MIMAT0003286	CACNB3	0	0	1	0
hsa-miR-617	MIMAT0003286	CACNB4	0	0	1	1
hsa-miR-617	MIMAT0003286	CACNG1	0	0	1	0
hsa-miR-617	MIMAT0003286	CACNG2	0	0	1	0
hsa-miR-617	MIMAT0003286	CACNG3	0	0	1	0
hsa-miR-617	MIMAT0003286	CACNG4	0	0	1	0
hsa-miR-617	MIMAT0003286	CACNG5	0	0	1	0
hsa-miR-617	MIMAT0003286	CACNG6	0	0	1	0
hsa-miR-617	MIMAT0003286	CACNG7	0	0	1	0
hsa-miR-617	MIMAT0003286	CACNG8	0	0	1	0
hsa-miR-617	MIMAT0003286	CACTIN	0	0	1	0
hsa-miR-617	MIMAT0003286	CACUL1	1	0	1	1
hsa-miR-617	MIMAT0003286	CACYBP	0	0	1	1
hsa-miR-617	MIMAT0003286	CADM1	0	0	1	1
hsa-miR-617	MIMAT0003286	CADM2	0	0	1	1
hsa-miR-617	MIMAT0003286	CADM3	0	0	1	0
hsa-miR-617	MIMAT0003286	CADM4	0	0	1	0
hsa-miR-617	MIMAT0003286	CADPS2	0	0	1	1
hsa-miR-617	MIMAT0003286	CALCB	0	0	1	0
hsa-miR-617	MIMAT0003286	CALCOCO1	0	0	1	0
hsa-miR-617	MIMAT0003286	CALCOCO2	0	0	1	0
hsa-miR-617	MIMAT0003286	CALCR	0	0	1	0
hsa-miR-617	MIMAT0003286	CALCRL	0	0	1	0
hsa-miR-617	MIMAT0003286	CALD1	1	0	1	1
hsa-miR-617	MIMAT0003286	CALHM1	0	0	1	1
hsa-miR-617	MIMAT0003286	CALHM3	0	0	1	0
hsa-miR-617	MIMAT0003286	CALM2	0	0	1	0
hsa-miR-617	MIMAT0003286	CALM3	0	0	1	0
hsa-miR-617	MIMAT0003286	CALML3	0	0	1	0
hsa-miR-617	MIMAT0003286	CALML4	0	0	1	0
hsa-miR-617	MIMAT0003286	CALN1	0	0	1	0
hsa-miR-617	MIMAT0003286	CALU	0	0	1	0
hsa-miR-617	MIMAT0003286	CAMK1	0	0	1	0
hsa-miR-617	MIMAT0003286	CAMK1D	0	0	1	1
hsa-miR-617	MIMAT0003286	CAMK1G	0	0	1	0
hsa-miR-617	MIMAT0003286	CAMK2A	0	0	1	0
hsa-miR-617	MIMAT0003286	CAMK2G	0	0	1	0
hsa-miR-617	MIMAT0003286	CAMK2N1	0	0	1	0
hsa-miR-617	MIMAT0003286	CAMK4	0	0	1	1
hsa-miR-617	MIMAT0003286	CAMKK1	0	0	1	0
hsa-miR-617	MIMAT0003286	CAMKK2	0	0	1	0
hsa-miR-617	MIMAT0003286	CAMKV	0	0	1	0
hsa-miR-617	MIMAT0003286	CAMLG	0	0	1	1
hsa-miR-617	MIMAT0003286	CAMSAP1	0	0	1	1
hsa-miR-617	MIMAT0003286	CAMSAP2	0	0	1	0
hsa-miR-617	MIMAT0003286	CAMSAP3	0	0	1	0
hsa-miR-617	MIMAT0003286	CAMTA2	0	0	1	0
hsa-miR-617	MIMAT0003286	CAND1	0	0	0	1
hsa-miR-617	MIMAT0003286	CAND2	0	0	1	0
hsa-miR-617	MIMAT0003286	CANT1	0	0	1	0
hsa-miR-617	MIMAT0003286	CANX	0	0	1	0
hsa-miR-617	MIMAT0003286	CAP1	0	0	1	0
hsa-miR-617	MIMAT0003286	CAPN10	0	0	1	0
hsa-miR-617	MIMAT0003286	CAPN1	0	0	1	0
hsa-miR-617	MIMAT0003286	CAPN14	0	0	1	0
hsa-miR-617	MIMAT0003286	CAPN5	0	0	1	1
hsa-miR-617	MIMAT0003286	CAPN6	0	0	1	0
hsa-miR-617	MIMAT0003286	CAPN7	0	0	1	1
hsa-miR-617	MIMAT0003286	CAPNS2	0	0	1	1
hsa-miR-617	MIMAT0003286	CAPRIN1	0	0	1	0
hsa-miR-617	MIMAT0003286	CAPS2	0	0	1	0
hsa-miR-617	MIMAT0003286	CAPZA1	0	0	0	1
hsa-miR-617	MIMAT0003286	CAPZB	0	0	1	1
hsa-miR-617	MIMAT0003286	CARD10	0	0	1	0
hsa-miR-617	MIMAT0003286	CARD18	0	0	1	0
hsa-miR-617	MIMAT0003286	CARD8	0	0	1	0
hsa-miR-617	MIMAT0003286	CARHSP1	0	0	1	1
hsa-miR-617	MIMAT0003286	CARKD	0	0	1	0
hsa-miR-617	MIMAT0003286	CARM1	0	0	1	0
hsa-miR-617	MIMAT0003286	CARNS1	0	0	1	0
hsa-miR-617	MIMAT0003286	CARTPT	0	0	1	0
hsa-miR-617	MIMAT0003286	CASC10	0	0	1	0
hsa-miR-617	MIMAT0003286	CASC3	0	0	1	0
hsa-miR-617	MIMAT0003286	CASC5	0	0	1	0
hsa-miR-617	MIMAT0003286	CASD1	0	0	1	0
hsa-miR-617	MIMAT0003286	CASK	0	0	1	1
hsa-miR-617	MIMAT0003286	CASKIN1	0	0	1	0
hsa-miR-617	MIMAT0003286	CASKIN2	0	0	1	0
hsa-miR-617	MIMAT0003286	CASP10	0	0	1	1
hsa-miR-617	MIMAT0003286	CASP14	0	0	1	1
hsa-miR-617	MIMAT0003286	CASP2	1	0	1	1
hsa-miR-617	MIMAT0003286	CASP3	0	0	1	0
hsa-miR-617	MIMAT0003286	CASP7	0	0	1	0
hsa-miR-617	MIMAT0003286	CASP9	0	0	1	0
hsa-miR-617	MIMAT0003286	CASQ2	0	0	1	0
hsa-miR-617	MIMAT0003286	CASR	0	0	1	0
hsa-miR-617	MIMAT0003286	CASS4	0	0	0	1
hsa-miR-617	MIMAT0003286	CAST	0	0	1	0
hsa-miR-617	MIMAT0003286	CASZ1	0	0	1	1
hsa-miR-617	MIMAT0003286	CATSPER2	0	0	1	1
hsa-miR-617	MIMAT0003286	CBFA2T2	0	0	1	1
hsa-miR-617	MIMAT0003286	CBFB	0	0	1	1
hsa-miR-617	MIMAT0003286	CBL	0	0	1	0
hsa-miR-617	MIMAT0003286	CBLB	0	0	1	1
hsa-miR-617	MIMAT0003286	CBLL1	0	0	1	0
hsa-miR-617	MIMAT0003286	CBLN3	0	0	1	0
hsa-miR-617	MIMAT0003286	CBR4	0	0	1	0
hsa-miR-617	MIMAT0003286	CBS	0	0	1	0
hsa-miR-617	MIMAT0003286	CBWD1	0	0	1	0
hsa-miR-617	MIMAT0003286	CBX1	0	0	1	0
hsa-miR-617	MIMAT0003286	CBX2	0	0	1	0
hsa-miR-617	MIMAT0003286	CBX5	0	1	1	1
hsa-miR-617	MIMAT0003286	CBX6	0	0	1	1
hsa-miR-617	MIMAT0003286	CBX7	0	0	1	1
hsa-miR-617	MIMAT0003286	CBY1	0	0	1	0
hsa-miR-617	MIMAT0003286	CC2D1B	0	0	1	0
hsa-miR-617	MIMAT0003286	CC2D2B	0	0	1	0
hsa-miR-617	MIMAT0003286	CCAR1	0	0	1	0
hsa-miR-617	MIMAT0003286	CCBE1	1	0	1	1
hsa-miR-617	MIMAT0003286	CCBL1	0	0	1	1
hsa-miR-617	MIMAT0003286	CCBL2	0	0	1	0
hsa-miR-617	MIMAT0003286	CCDC102A	0	0	1	0
hsa-miR-617	MIMAT0003286	CCDC102B	0	0	1	0
hsa-miR-617	MIMAT0003286	CCDC103	0	0	1	0
hsa-miR-617	MIMAT0003286	CCDC104	0	0	1	0
hsa-miR-617	MIMAT0003286	CCDC108	0	0	1	0
hsa-miR-617	MIMAT0003286	CCDC116	0	0	1	0
hsa-miR-617	MIMAT0003286	CCDC117	0	0	1	1
hsa-miR-617	MIMAT0003286	CCDC120	0	0	1	0
hsa-miR-617	MIMAT0003286	CCDC125	0	0	1	0
hsa-miR-617	MIMAT0003286	CCDC127	0	0	0	1
hsa-miR-617	MIMAT0003286	CCDC129	0	0	1	0
hsa-miR-617	MIMAT0003286	CCDC130	0	0	1	0
hsa-miR-617	MIMAT0003286	CCDC132	0	0	1	0
hsa-miR-617	MIMAT0003286	CCDC134	0	0	1	1
hsa-miR-617	MIMAT0003286	CCDC136	0	0	1	0
hsa-miR-617	MIMAT0003286	CCDC137	0	0	1	0
hsa-miR-617	MIMAT0003286	CCDC141	0	0	1	0
hsa-miR-617	MIMAT0003286	CCDC144A	0	0	1	1
hsa-miR-617	MIMAT0003286	CCDC144NL	0	0	1	0
hsa-miR-617	MIMAT0003286	CCDC149	0	0	1	0
hsa-miR-617	MIMAT0003286	CCDC150	0	0	1	0
hsa-miR-617	MIMAT0003286	CCDC15	0	0	1	1
hsa-miR-617	MIMAT0003286	CCDC152	1	0	1	1
hsa-miR-617	MIMAT0003286	CCDC155	0	0	1	0
hsa-miR-617	MIMAT0003286	CCDC169-SOHLH2	0	0	1	0
hsa-miR-617	MIMAT0003286	CCDC170	0	0	1	0
hsa-miR-617	MIMAT0003286	CCDC171	0	0	1	1
hsa-miR-617	MIMAT0003286	CCDC172	0	0	1	1
hsa-miR-617	MIMAT0003286	CCDC174	0	0	1	0
hsa-miR-617	MIMAT0003286	CCDC175	0	0	1	0
hsa-miR-617	MIMAT0003286	CCDC176	0	0	1	1
hsa-miR-617	MIMAT0003286	CCDC177	0	0	1	0
hsa-miR-617	MIMAT0003286	CCDC180	0	0	1	1
hsa-miR-617	MIMAT0003286	CCDC24	0	0	1	0
hsa-miR-617	MIMAT0003286	CCDC25	0	0	1	0
hsa-miR-617	MIMAT0003286	CCDC3	0	0	1	1
hsa-miR-617	MIMAT0003286	CCDC34	0	0	1	1
hsa-miR-617	MIMAT0003286	CCDC36	0	0	1	0
hsa-miR-617	MIMAT0003286	CCDC41	0	0	1	0
hsa-miR-617	MIMAT0003286	CCDC42	0	0	1	0
hsa-miR-617	MIMAT0003286	CCDC43	0	0	1	0
hsa-miR-617	MIMAT0003286	CCDC47	0	0	1	1
hsa-miR-617	MIMAT0003286	CCDC50	0	0	1	1
hsa-miR-617	MIMAT0003286	CCDC6	0	0	1	0
hsa-miR-617	MIMAT0003286	CCDC62	0	0	1	0
hsa-miR-617	MIMAT0003286	CCDC64	0	0	1	0
hsa-miR-617	MIMAT0003286	CCDC68	0	0	1	1
hsa-miR-617	MIMAT0003286	CCDC69	0	0	1	1
hsa-miR-617	MIMAT0003286	CCDC71L	0	0	1	1
hsa-miR-617	MIMAT0003286	CCDC73	0	0	1	0
hsa-miR-617	MIMAT0003286	CCDC77	0	0	1	1
hsa-miR-617	MIMAT0003286	CCDC80	0	0	0	1
hsa-miR-617	MIMAT0003286	CCDC8	0	0	1	0
hsa-miR-617	MIMAT0003286	CCDC82	0	0	1	0
hsa-miR-617	MIMAT0003286	CCDC83	0	0	1	0
hsa-miR-617	MIMAT0003286	CCDC85A	0	0	1	0
hsa-miR-617	MIMAT0003286	CCDC85C	0	0	1	0
hsa-miR-617	MIMAT0003286	CCDC88A	0	0	1	0
hsa-miR-617	MIMAT0003286	CCDC88B	0	0	1	0
hsa-miR-617	MIMAT0003286	CCDC88C	0	0	1	0
hsa-miR-617	MIMAT0003286	CCDC89	0	0	1	0
hsa-miR-617	MIMAT0003286	CCDC91	0	0	1	0
hsa-miR-617	MIMAT0003286	CCDC93	0	0	1	0
hsa-miR-617	MIMAT0003286	CCDC94	0	0	1	0
hsa-miR-617	MIMAT0003286	CCER1	0	0	1	1
hsa-miR-617	MIMAT0003286	CCHCR1	0	0	1	0
hsa-miR-617	MIMAT0003286	CCKBR	0	0	1	0
hsa-miR-617	MIMAT0003286	CCL13	0	0	1	0
hsa-miR-617	MIMAT0003286	CCL16	0	0	1	1
hsa-miR-617	MIMAT0003286	CCL20	0	0	1	0
hsa-miR-617	MIMAT0003286	CCL2	0	0	1	0
hsa-miR-617	MIMAT0003286	CCL22	0	0	1	0
hsa-miR-617	MIMAT0003286	CCL25	0	0	1	0
hsa-miR-617	MIMAT0003286	CCL4	0	0	1	1
hsa-miR-617	MIMAT0003286	CCL4L1	0	0	1	1
hsa-miR-617	MIMAT0003286	CCL4L2	0	0	1	1
hsa-miR-617	MIMAT0003286	CCL5	1	0	1	1
hsa-miR-617	MIMAT0003286	CCM2	0	0	1	0
hsa-miR-617	MIMAT0003286	CCM2L	0	0	1	0
hsa-miR-617	MIMAT0003286	CCNA2	0	0	1	0
hsa-miR-617	MIMAT0003286	CCNB1IP1	0	0	1	0
hsa-miR-617	MIMAT0003286	CCNC	0	0	1	1
hsa-miR-617	MIMAT0003286	CCND1	0	0	1	1
hsa-miR-617	MIMAT0003286	CCND2	0	0	1	1
hsa-miR-617	MIMAT0003286	CCND3	0	0	0	1
hsa-miR-617	MIMAT0003286	CCNE2	1	0	1	1
hsa-miR-617	MIMAT0003286	CCNF	0	0	1	0
hsa-miR-617	MIMAT0003286	CCNG2	0	0	1	0
hsa-miR-617	MIMAT0003286	CCNH	0	0	1	0
hsa-miR-617	MIMAT0003286	CCNI2	0	0	1	0
hsa-miR-617	MIMAT0003286	CCNJ	0	0	1	0
hsa-miR-617	MIMAT0003286	CCNJL	0	0	1	0
hsa-miR-617	MIMAT0003286	CCNK	0	0	1	0
hsa-miR-617	MIMAT0003286	CCNL2	0	0	1	0
hsa-miR-617	MIMAT0003286	CCNT1	1	0	1	1
hsa-miR-617	MIMAT0003286	CCNT2	0	0	1	0
hsa-miR-617	MIMAT0003286	CCNY	0	0	1	1
hsa-miR-617	MIMAT0003286	CCP110	0	0	1	0
hsa-miR-617	MIMAT0003286	CCPG1	0	1	1	1
hsa-miR-617	MIMAT0003286	CCR2	0	0	1	1
hsa-miR-617	MIMAT0003286	CCR5	0	0	1	0
hsa-miR-617	MIMAT0003286	CCR6	0	0	1	0
hsa-miR-617	MIMAT0003286	CCR7	0	0	0	1
hsa-miR-617	MIMAT0003286	CCR9	0	0	1	0
hsa-miR-617	MIMAT0003286	CCRN4L	0	0	1	0
hsa-miR-617	MIMAT0003286	CCSAP	0	0	1	0
hsa-miR-617	MIMAT0003286	CCSER2	0	0	1	0
hsa-miR-617	MIMAT0003286	CCT5	0	0	1	0
hsa-miR-617	MIMAT0003286	CCT6A	0	0	1	0
hsa-miR-617	MIMAT0003286	CD101	0	0	1	1
hsa-miR-617	MIMAT0003286	CD151	0	0	1	0
hsa-miR-617	MIMAT0003286	CD163L1	0	0	1	1
hsa-miR-617	MIMAT0003286	CD164	0	0	1	0
hsa-miR-617	MIMAT0003286	CD164L2	0	0	1	0
hsa-miR-617	MIMAT0003286	CD180	0	0	1	0
hsa-miR-617	MIMAT0003286	CD1A	0	0	1	0
hsa-miR-617	MIMAT0003286	CD200	0	0	1	1
hsa-miR-617	MIMAT0003286	CD207	0	0	1	0
hsa-miR-617	MIMAT0003286	CD22	0	0	1	1
hsa-miR-617	MIMAT0003286	CD226	0	0	1	0
hsa-miR-617	MIMAT0003286	CD24	0	0	1	1
hsa-miR-617	MIMAT0003286	CD274	0	0	1	0
hsa-miR-617	MIMAT0003286	CD276	0	0	1	0
hsa-miR-617	MIMAT0003286	CD28	0	0	1	1
hsa-miR-617	MIMAT0003286	CD2AP	0	0	1	0
hsa-miR-617	MIMAT0003286	CD2BP2	0	0	1	0
hsa-miR-617	MIMAT0003286	CD300A	0	0	1	1
hsa-miR-617	MIMAT0003286	CD300E	0	0	1	1
hsa-miR-617	MIMAT0003286	CD300LB	0	0	1	1
hsa-miR-617	MIMAT0003286	CD300LG	0	0	1	0
hsa-miR-617	MIMAT0003286	CD302	0	0	1	0
hsa-miR-617	MIMAT0003286	CD33	0	0	1	0
hsa-miR-617	MIMAT0003286	CD34	0	0	1	0
hsa-miR-617	MIMAT0003286	CD36	0	0	1	0
hsa-miR-617	MIMAT0003286	CD3D	0	0	0	1
hsa-miR-617	MIMAT0003286	CD4	0	0	1	0
hsa-miR-617	MIMAT0003286	CD40LG	0	0	1	0
hsa-miR-617	MIMAT0003286	CD44	0	0	1	0
hsa-miR-617	MIMAT0003286	CD46	0	0	1	0
hsa-miR-617	MIMAT0003286	CD48	0	0	1	0
hsa-miR-617	MIMAT0003286	CD5	0	0	1	0
hsa-miR-617	MIMAT0003286	CD53	0	0	1	0
hsa-miR-617	MIMAT0003286	CD58	0	0	1	1
hsa-miR-617	MIMAT0003286	CD59	0	0	1	0
hsa-miR-617	MIMAT0003286	CD6	0	0	1	0
hsa-miR-617	MIMAT0003286	CD69	0	0	1	0
hsa-miR-617	MIMAT0003286	CD72	0	0	1	0
hsa-miR-617	MIMAT0003286	CD74	0	0	1	0
hsa-miR-617	MIMAT0003286	CD79B	0	0	1	0
hsa-miR-617	MIMAT0003286	CD83	0	0	1	1
hsa-miR-617	MIMAT0003286	CD84	1	0	1	1
hsa-miR-617	MIMAT0003286	CD8A	0	0	1	0
hsa-miR-617	MIMAT0003286	CD8B	0	0	1	0
hsa-miR-617	MIMAT0003286	CD93	0	0	1	1
hsa-miR-617	MIMAT0003286	CD96	1	0	1	1
hsa-miR-617	MIMAT0003286	CD97	0	0	1	0
hsa-miR-617	MIMAT0003286	CD99L2	0	0	1	1
hsa-miR-617	MIMAT0003286	CDADC1	0	0	1	0
hsa-miR-617	MIMAT0003286	CDAN1	0	0	1	0
hsa-miR-617	MIMAT0003286	CDC14A	0	0	1	1
hsa-miR-617	MIMAT0003286	CDC14B	0	0	1	1
hsa-miR-617	MIMAT0003286	CDC20B	0	0	1	0
hsa-miR-617	MIMAT0003286	CDC23	0	0	1	1
hsa-miR-617	MIMAT0003286	CDC25A	0	0	1	0
hsa-miR-617	MIMAT0003286	CDC27	1	0	1	1
hsa-miR-617	MIMAT0003286	CDC34	0	0	1	0
hsa-miR-617	MIMAT0003286	CDC37L1	0	0	1	1
hsa-miR-617	MIMAT0003286	CDC40	0	0	1	1
hsa-miR-617	MIMAT0003286	CDC42	0	0	1	0
hsa-miR-617	MIMAT0003286	CDC42BPA	0	0	1	0
hsa-miR-617	MIMAT0003286	CDC42BPB	0	0	1	1
hsa-miR-617	MIMAT0003286	CDC42BPG	0	0	1	0
hsa-miR-617	MIMAT0003286	CDC42EP1	0	0	1	1
hsa-miR-617	MIMAT0003286	CDC42EP2	0	0	1	1
hsa-miR-617	MIMAT0003286	CDC42EP3	1	0	1	1
hsa-miR-617	MIMAT0003286	CDC42SE1	0	0	1	0
hsa-miR-617	MIMAT0003286	CDC42SE2	0	0	1	0
hsa-miR-617	MIMAT0003286	CDC5L	0	0	1	1
hsa-miR-617	MIMAT0003286	CDC6	0	0	1	1
hsa-miR-617	MIMAT0003286	CDC7	0	0	1	0
hsa-miR-617	MIMAT0003286	CDC73	0	0	1	1
hsa-miR-617	MIMAT0003286	CDCA4	0	0	1	0
hsa-miR-617	MIMAT0003286	CDCA5	0	0	1	0
hsa-miR-617	MIMAT0003286	CDCA8	0	0	1	0
hsa-miR-617	MIMAT0003286	CDH1	0	0	1	1
hsa-miR-617	MIMAT0003286	CDH11	0	0	1	0
hsa-miR-617	MIMAT0003286	CDH13	0	0	1	1
hsa-miR-617	MIMAT0003286	CDH15	0	0	1	0
hsa-miR-617	MIMAT0003286	CDH23	0	0	1	0
hsa-miR-617	MIMAT0003286	CDH3	0	0	1	0
hsa-miR-617	MIMAT0003286	CDH4	0	0	1	1
hsa-miR-617	MIMAT0003286	CDH6	0	0	1	0
hsa-miR-617	MIMAT0003286	CDH7	0	0	0	1
hsa-miR-617	MIMAT0003286	CDH8	0	0	1	0
hsa-miR-617	MIMAT0003286	CDH9	0	0	1	0
hsa-miR-617	MIMAT0003286	CDHR1	0	0	1	1
hsa-miR-617	MIMAT0003286	CDHR3	0	0	1	1
hsa-miR-617	MIMAT0003286	CDHR5	0	0	1	0
hsa-miR-617	MIMAT0003286	CDIP1	0	0	1	0
hsa-miR-617	MIMAT0003286	CDIPT	0	0	1	1
hsa-miR-617	MIMAT0003286	CDK10	0	0	1	0
hsa-miR-617	MIMAT0003286	CDK1	0	0	1	0
hsa-miR-617	MIMAT0003286	CDK13	0	0	1	1
hsa-miR-617	MIMAT0003286	CDK14	1	0	1	1
hsa-miR-617	MIMAT0003286	CDK15	0	0	1	0
hsa-miR-617	MIMAT0003286	CDK16	0	0	1	0
hsa-miR-617	MIMAT0003286	CDK17	0	0	1	0
hsa-miR-617	MIMAT0003286	CDK18	0	0	1	0
hsa-miR-617	MIMAT0003286	CDK19	1	0	1	1
hsa-miR-617	MIMAT0003286	CDK20	0	0	1	0
hsa-miR-617	MIMAT0003286	CDK2	0	0	1	0
hsa-miR-617	MIMAT0003286	CDK3	0	0	1	0
hsa-miR-617	MIMAT0003286	CDK4	0	0	1	1
hsa-miR-617	MIMAT0003286	CDK5R1	0	0	1	0
hsa-miR-617	MIMAT0003286	CDK6	0	0	1	1
hsa-miR-617	MIMAT0003286	CDK8	0	0	1	0
hsa-miR-617	MIMAT0003286	CDK9	0	0	1	0
hsa-miR-617	MIMAT0003286	CDKAL1	0	0	1	0
hsa-miR-617	MIMAT0003286	CDKL4	0	0	1	0
hsa-miR-617	MIMAT0003286	CDKL5	0	0	1	0
hsa-miR-617	MIMAT0003286	CDKN1A	0	0	1	0
hsa-miR-617	MIMAT0003286	CDKN2A	1	0	1	0
hsa-miR-617	MIMAT0003286	CDKN2AIP	0	0	1	0
hsa-miR-617	MIMAT0003286	CDKN2AIPNL	0	0	1	0
hsa-miR-617	MIMAT0003286	CDKN2B	0	0	1	1
hsa-miR-617	MIMAT0003286	CDKN2D	0	0	1	1
hsa-miR-617	MIMAT0003286	CDO1	0	0	1	0
hsa-miR-617	MIMAT0003286	CDON	0	0	1	0
hsa-miR-617	MIMAT0003286	CDPF1	0	0	1	0
hsa-miR-617	MIMAT0003286	CDR1	0	0	0	1
hsa-miR-617	MIMAT0003286	CDR2L	0	0	1	0
hsa-miR-617	MIMAT0003286	CDS1	1	0	1	1
hsa-miR-617	MIMAT0003286	CDS2	0	0	1	1
hsa-miR-617	MIMAT0003286	CDSN	0	0	1	1
hsa-miR-617	MIMAT0003286	CDV3	0	0	1	0
hsa-miR-617	MIMAT0003286	CDX1	0	0	1	0
hsa-miR-617	MIMAT0003286	CDX2	0	0	1	0
hsa-miR-617	MIMAT0003286	CDYL	0	0	1	0
hsa-miR-617	MIMAT0003286	CDYL2	0	0	1	1
hsa-miR-617	MIMAT0003286	CEACAM1	0	0	1	0
hsa-miR-617	MIMAT0003286	CEACAM3	0	0	1	0
hsa-miR-617	MIMAT0003286	CEACAM4	0	0	1	0
hsa-miR-617	MIMAT0003286	CEACAM5	0	0	1	1
hsa-miR-617	MIMAT0003286	CEACAM6	0	0	1	0
hsa-miR-617	MIMAT0003286	CEACAM7	0	0	1	1
hsa-miR-617	MIMAT0003286	CEBPA	0	0	1	0
hsa-miR-617	MIMAT0003286	CEBPG	0	0	1	0
hsa-miR-617	MIMAT0003286	CECR2	0	0	1	0
hsa-miR-617	MIMAT0003286	CECR6	0	0	1	0
hsa-miR-617	MIMAT0003286	CELA3B	0	0	1	0
hsa-miR-617	MIMAT0003286	CELF1	0	0	1	0
hsa-miR-617	MIMAT0003286	CELF2	1	0	1	1
hsa-miR-617	MIMAT0003286	CELF3	0	0	1	0
hsa-miR-617	MIMAT0003286	CELF4	0	0	1	0
hsa-miR-617	MIMAT0003286	CELF6	0	0	1	0
hsa-miR-617	MIMAT0003286	CELSR2	0	0	1	0
hsa-miR-617	MIMAT0003286	CELSR3	0	0	1	0
hsa-miR-617	MIMAT0003286	CEMP1	0	0	1	0
hsa-miR-617	MIMAT0003286	CEND1	0	0	1	0
hsa-miR-617	MIMAT0003286	CENPB	0	0	1	0
hsa-miR-617	MIMAT0003286	CENPC	0	0	1	0
hsa-miR-617	MIMAT0003286	CENPF	0	0	1	1
hsa-miR-617	MIMAT0003286	CENPJ	0	0	1	0
hsa-miR-617	MIMAT0003286	CENPM	0	0	1	1
hsa-miR-617	MIMAT0003286	CENPN	0	0	1	0
hsa-miR-617	MIMAT0003286	CENPO	0	0	1	0
hsa-miR-617	MIMAT0003286	CENPP	0	0	1	0
hsa-miR-617	MIMAT0003286	CENPQ	0	0	1	0
hsa-miR-617	MIMAT0003286	CENPV	0	0	1	0
hsa-miR-617	MIMAT0003286	CENPW	0	0	1	1
hsa-miR-617	MIMAT0003286	CEP104	0	0	1	1
hsa-miR-617	MIMAT0003286	CEP120	0	0	1	0
hsa-miR-617	MIMAT0003286	CEP164	0	0	1	0
hsa-miR-617	MIMAT0003286	CEP170B	0	0	1	0
hsa-miR-617	MIMAT0003286	CEP250	0	0	1	0
hsa-miR-617	MIMAT0003286	CEP350	1	0	1	1
hsa-miR-617	MIMAT0003286	CEP41	0	0	1	0
hsa-miR-617	MIMAT0003286	CEP44	1	0	1	1
hsa-miR-617	MIMAT0003286	CEP57	0	0	1	0
hsa-miR-617	MIMAT0003286	CEP57L1	0	0	1	0
hsa-miR-617	MIMAT0003286	CEP63	0	0	1	0
hsa-miR-617	MIMAT0003286	CEP68	1	0	1	1
hsa-miR-617	MIMAT0003286	CEP70	0	0	1	0
hsa-miR-617	MIMAT0003286	CEP76	0	0	1	0
hsa-miR-617	MIMAT0003286	CEP78	0	0	1	0
hsa-miR-617	MIMAT0003286	CEP85	0	0	1	0
hsa-miR-617	MIMAT0003286	CEP97	0	0	1	0
hsa-miR-617	MIMAT0003286	CEPT1	0	0	1	1
hsa-miR-617	MIMAT0003286	CERCAM	0	0	0	1
hsa-miR-617	MIMAT0003286	CERK	0	0	1	0
hsa-miR-617	MIMAT0003286	CERKL	0	0	1	0
hsa-miR-617	MIMAT0003286	CERS1	0	0	1	0
hsa-miR-617	MIMAT0003286	CERS3	0	0	1	0
hsa-miR-617	MIMAT0003286	CERS4	0	0	1	0
hsa-miR-617	MIMAT0003286	CERS5	0	0	1	0
hsa-miR-617	MIMAT0003286	CERS6	0	0	1	1
hsa-miR-617	MIMAT0003286	CES2	0	0	1	0
hsa-miR-617	MIMAT0003286	CES3	0	0	1	0
hsa-miR-617	MIMAT0003286	CES4A	0	0	1	0
hsa-miR-617	MIMAT0003286	CETP	0	0	1	0
hsa-miR-617	MIMAT0003286	CFD	0	0	1	1
hsa-miR-617	MIMAT0003286	CFHR4	0	0	0	1
hsa-miR-617	MIMAT0003286	CFHR5	0	0	1	0
hsa-miR-617	MIMAT0003286	CFL2	0	0	1	0
hsa-miR-617	MIMAT0003286	CFLAR	0	0	1	1
hsa-miR-617	MIMAT0003286	CFTR	0	0	1	0
hsa-miR-617	MIMAT0003286	CGN	0	0	1	0
hsa-miR-617	MIMAT0003286	CGNL1	0	0	1	1
hsa-miR-617	MIMAT0003286	CGREF1	0	0	1	0
hsa-miR-617	MIMAT0003286	CHAC1	0	0	1	0
hsa-miR-617	MIMAT0003286	CHAF1B	0	0	0	1
hsa-miR-617	MIMAT0003286	CHCHD1	0	0	1	0
hsa-miR-617	MIMAT0003286	CHCHD3	0	0	1	1
hsa-miR-617	MIMAT0003286	CHCHD4	0	0	0	1
hsa-miR-617	MIMAT0003286	CHCHD5	0	0	1	0
hsa-miR-617	MIMAT0003286	CHCHD7	0	0	1	1
hsa-miR-617	MIMAT0003286	CHD2	1	0	1	1
hsa-miR-617	MIMAT0003286	CHD3	0	0	1	1
hsa-miR-617	MIMAT0003286	CHD5	0	0	1	0
hsa-miR-617	MIMAT0003286	CHD6	0	0	1	0
hsa-miR-617	MIMAT0003286	CHD7	0	0	1	0
hsa-miR-617	MIMAT0003286	CHD8	0	0	1	1
hsa-miR-617	MIMAT0003286	CHD9	0	0	1	0
hsa-miR-617	MIMAT0003286	CHDH	0	0	1	0
hsa-miR-617	MIMAT0003286	CHEK1	0	0	1	0
hsa-miR-617	MIMAT0003286	CHEK2	0	0	1	0
hsa-miR-617	MIMAT0003286	CHERP	0	0	1	0
hsa-miR-617	MIMAT0003286	CHFR	0	0	1	0
hsa-miR-617	MIMAT0003286	CHIT1	0	0	1	0
hsa-miR-617	MIMAT0003286	CHL1	0	0	1	1
hsa-miR-617	MIMAT0003286	CHM	0	0	1	0
hsa-miR-617	MIMAT0003286	CHML	0	0	1	0
hsa-miR-617	MIMAT0003286	CHMP1A	0	0	1	0
hsa-miR-617	MIMAT0003286	CHMP1B	0	0	1	0
hsa-miR-617	MIMAT0003286	CHMP2B	0	0	1	1
hsa-miR-617	MIMAT0003286	CHMP3	0	0	1	0
hsa-miR-617	MIMAT0003286	CHMP4A	0	0	1	1
hsa-miR-617	MIMAT0003286	CHMP4B	0	0	1	0
hsa-miR-617	MIMAT0003286	CHMP4C	0	0	1	0
hsa-miR-617	MIMAT0003286	CHMP6	0	0	1	0
hsa-miR-617	MIMAT0003286	CHMP7	0	0	1	0
hsa-miR-617	MIMAT0003286	CHN1	0	0	1	0
hsa-miR-617	MIMAT0003286	CHORDC1	0	0	1	0
hsa-miR-617	MIMAT0003286	CHP1	0	0	1	0
hsa-miR-617	MIMAT0003286	CHP2	0	0	1	0
hsa-miR-617	MIMAT0003286	CHRD	0	0	1	0
hsa-miR-617	MIMAT0003286	CHRDL1	0	0	1	0
hsa-miR-617	MIMAT0003286	CHRM1	0	0	1	1
hsa-miR-617	MIMAT0003286	CHRM2	0	0	1	0
hsa-miR-617	MIMAT0003286	CHRM3	0	0	1	1
hsa-miR-617	MIMAT0003286	CHRM4	0	0	1	0
hsa-miR-617	MIMAT0003286	CHRM5	0	0	1	0
hsa-miR-617	MIMAT0003286	CHRNA10	0	0	1	1
hsa-miR-617	MIMAT0003286	CHRNA1	0	0	1	0
hsa-miR-617	MIMAT0003286	CHRNA2	0	0	1	0
hsa-miR-617	MIMAT0003286	CHRNA3	0	0	1	0
hsa-miR-617	MIMAT0003286	CHRNA4	0	0	1	1
hsa-miR-617	MIMAT0003286	CHRNA5	0	0	1	0
hsa-miR-617	MIMAT0003286	CHRNA9	0	0	1	1
hsa-miR-617	MIMAT0003286	CHRNB1	0	0	1	0
hsa-miR-617	MIMAT0003286	CHRNB2	0	0	1	0
hsa-miR-617	MIMAT0003286	CHRNB3	0	0	1	1
hsa-miR-617	MIMAT0003286	CHRND	0	0	1	0
hsa-miR-617	MIMAT0003286	CHRNE	0	0	1	0
hsa-miR-617	MIMAT0003286	CHRNG	0	0	1	0
hsa-miR-617	MIMAT0003286	CHST11	0	0	1	1
hsa-miR-617	MIMAT0003286	CHST12	0	0	1	1
hsa-miR-617	MIMAT0003286	CHST15	0	0	1	1
hsa-miR-617	MIMAT0003286	CHST3	0	0	1	0
hsa-miR-617	MIMAT0003286	CHST4	0	0	1	0
hsa-miR-617	MIMAT0003286	CHST6	0	0	1	1
hsa-miR-617	MIMAT0003286	CHST7	0	0	1	0
hsa-miR-617	MIMAT0003286	CHST8	0	0	1	1
hsa-miR-617	MIMAT0003286	CHST9	0	0	1	0
hsa-miR-617	MIMAT0003286	CHSY1	0	0	1	0
hsa-miR-617	MIMAT0003286	CHSY3	1	0	1	1
hsa-miR-617	MIMAT0003286	CHTF8	0	0	1	0
hsa-miR-617	MIMAT0003286	CHTOP	0	0	1	0
hsa-miR-617	MIMAT0003286	CHUK	0	0	1	0
hsa-miR-617	MIMAT0003286	CIAO1	0	0	1	1
hsa-miR-617	MIMAT0003286	CIB1	0	0	1	1
hsa-miR-617	MIMAT0003286	CIB2	0	0	1	0
hsa-miR-617	MIMAT0003286	CIDEA	0	0	1	0
hsa-miR-617	MIMAT0003286	CIDEC	0	0	1	0
hsa-miR-617	MIMAT0003286	CIITA	0	0	1	1
hsa-miR-617	MIMAT0003286	CILP	0	0	1	0
hsa-miR-617	MIMAT0003286	CILP2	0	0	1	0
hsa-miR-617	MIMAT0003286	CIRH1A	0	0	1	0
hsa-miR-617	MIMAT0003286	CISD1	0	0	1	1
hsa-miR-617	MIMAT0003286	CISD2	0	0	1	0
hsa-miR-617	MIMAT0003286	CISD3	0	0	1	0
hsa-miR-617	MIMAT0003286	CISH	0	0	1	0
hsa-miR-617	MIMAT0003286	CIT	0	0	1	1
hsa-miR-617	MIMAT0003286	CITED2	0	0	0	1
hsa-miR-617	MIMAT0003286	CKAP2L	0	0	0	1
hsa-miR-617	MIMAT0003286	CKAP4	0	0	1	0
hsa-miR-617	MIMAT0003286	CKAP5	0	0	1	0
hsa-miR-617	MIMAT0003286	CKB	0	0	1	0
hsa-miR-617	MIMAT0003286	CKLF	0	0	1	0
hsa-miR-617	MIMAT0003286	CKS1B	0	0	1	0
hsa-miR-617	MIMAT0003286	CLASP1	0	0	1	0
hsa-miR-617	MIMAT0003286	CLASP2	0	0	1	0
hsa-miR-617	MIMAT0003286	CLCA2	0	0	1	0
hsa-miR-617	MIMAT0003286	CLCC1	0	0	1	1
hsa-miR-617	MIMAT0003286	CLCF1	0	0	1	1
hsa-miR-617	MIMAT0003286	CLCN2	0	0	1	0
hsa-miR-617	MIMAT0003286	CLCN3	0	0	1	0
hsa-miR-617	MIMAT0003286	CLCN4	0	0	1	1
hsa-miR-617	MIMAT0003286	CLCN5	0	0	1	1
hsa-miR-617	MIMAT0003286	CLCN6	0	0	1	0
hsa-miR-617	MIMAT0003286	CLCN7	0	0	1	0
hsa-miR-617	MIMAT0003286	CLDN10	0	0	1	0
hsa-miR-617	MIMAT0003286	CLDN1	0	0	1	1
hsa-miR-617	MIMAT0003286	CLDN12	0	0	1	1
hsa-miR-617	MIMAT0003286	CLDN15	0	0	1	1
hsa-miR-617	MIMAT0003286	CLDN16	0	0	1	0
hsa-miR-617	MIMAT0003286	CLDN18	0	0	1	0
hsa-miR-617	MIMAT0003286	CLDN19	0	0	1	1
hsa-miR-617	MIMAT0003286	CLDN2	0	0	1	0
hsa-miR-617	MIMAT0003286	CLDN4	1	0	1	1
hsa-miR-617	MIMAT0003286	CLDN5	0	0	1	0
hsa-miR-617	MIMAT0003286	CLDND1	0	0	1	0
hsa-miR-617	MIMAT0003286	CLEC10A	0	0	1	1
hsa-miR-617	MIMAT0003286	CLEC12A	1	0	1	1
hsa-miR-617	MIMAT0003286	CLEC16A	0	0	1	0
hsa-miR-617	MIMAT0003286	CLEC17A	0	0	1	0
hsa-miR-617	MIMAT0003286	CLEC18A	0	0	1	0
hsa-miR-617	MIMAT0003286	CLEC18B	0	0	1	0
hsa-miR-617	MIMAT0003286	CLEC18C	0	0	1	0
hsa-miR-617	MIMAT0003286	CLEC19A	0	0	1	0
hsa-miR-617	MIMAT0003286	CLEC1A	0	0	1	0
hsa-miR-617	MIMAT0003286	CLEC2B	0	0	1	0
hsa-miR-617	MIMAT0003286	CLEC2D	0	0	1	1
hsa-miR-617	MIMAT0003286	CLEC3A	0	0	1	0
hsa-miR-617	MIMAT0003286	CLEC4A	0	0	1	0
hsa-miR-617	MIMAT0003286	CLEC4C	0	0	0	1
hsa-miR-617	MIMAT0003286	CLEC4D	0	0	1	0
hsa-miR-617	MIMAT0003286	CLEC4E	0	0	1	0
hsa-miR-617	MIMAT0003286	CLEC7A	0	0	1	0
hsa-miR-617	MIMAT0003286	CLECL1	0	0	1	0
hsa-miR-617	MIMAT0003286	CLGN	0	0	0	1
hsa-miR-617	MIMAT0003286	CLHC1	0	0	1	0
hsa-miR-617	MIMAT0003286	CLIC2	0	0	1	0
hsa-miR-617	MIMAT0003286	CLIC4	0	0	1	0
hsa-miR-617	MIMAT0003286	CLIC5	0	0	1	0
hsa-miR-617	MIMAT0003286	CLINT1	0	0	1	0
hsa-miR-617	MIMAT0003286	CLIP2	0	0	1	0
hsa-miR-617	MIMAT0003286	CLK1	0	0	1	0
hsa-miR-617	MIMAT0003286	CLK3	0	0	1	1
hsa-miR-617	MIMAT0003286	CLK4	0	0	1	0
hsa-miR-617	MIMAT0003286	CLLU1	0	0	1	0
hsa-miR-617	MIMAT0003286	CLMN	0	0	1	1
hsa-miR-617	MIMAT0003286	CLMP	0	0	0	1
hsa-miR-617	MIMAT0003286	CLN3	0	0	1	0
hsa-miR-617	MIMAT0003286	CLN5	0	0	1	1
hsa-miR-617	MIMAT0003286	CLN6	0	0	1	1
hsa-miR-617	MIMAT0003286	CLN8	1	0	1	1
hsa-miR-617	MIMAT0003286	CLNS1A	0	0	1	0
hsa-miR-617	MIMAT0003286	CLOCK	0	0	1	1
hsa-miR-617	MIMAT0003286	CLPB	0	0	1	0
hsa-miR-617	MIMAT0003286	CLPX	0	1	0	1
hsa-miR-617	MIMAT0003286	CLRN1	0	0	1	0
hsa-miR-617	MIMAT0003286	CLSTN1	0	0	1	1
hsa-miR-617	MIMAT0003286	CLSTN2	0	0	1	1
hsa-miR-617	MIMAT0003286	CLSTN3	0	0	1	0
hsa-miR-617	MIMAT0003286	CLU	0	0	1	0
hsa-miR-617	MIMAT0003286	CLUAP1	0	0	1	0
hsa-miR-617	MIMAT0003286	CLVS2	0	0	1	0
hsa-miR-617	MIMAT0003286	CLYBL	0	0	1	0
hsa-miR-617	MIMAT0003286	CMBL	0	0	1	0
hsa-miR-617	MIMAT0003286	CMC1	1	0	1	1
hsa-miR-617	MIMAT0003286	CMIP	0	0	1	0
hsa-miR-617	MIMAT0003286	CMKLR1	0	0	1	1
hsa-miR-617	MIMAT0003286	CMSS1	0	0	0	1
hsa-miR-617	MIMAT0003286	CMTM4	1	0	1	1
hsa-miR-617	MIMAT0003286	CMTM6	0	0	1	1
hsa-miR-617	MIMAT0003286	CMTM7	0	0	1	0
hsa-miR-617	MIMAT0003286	CMTM8	0	0	0	1
hsa-miR-617	MIMAT0003286	CMTR2	0	0	1	1
hsa-miR-617	MIMAT0003286	CMYA5	0	0	1	0
hsa-miR-617	MIMAT0003286	CNBD2	0	0	1	0
hsa-miR-617	MIMAT0003286	CNBP	0	0	1	0
hsa-miR-617	MIMAT0003286	CNDP2	0	0	1	1
hsa-miR-617	MIMAT0003286	CNEP1R1	0	0	1	0
hsa-miR-617	MIMAT0003286	CNGA2	0	0	1	0
hsa-miR-617	MIMAT0003286	CNGA3	0	0	1	0
hsa-miR-617	MIMAT0003286	CNGA4	0	0	1	0
hsa-miR-617	MIMAT0003286	CNGB1	0	0	1	0
hsa-miR-617	MIMAT0003286	CNGB3	0	0	1	0
hsa-miR-617	MIMAT0003286	CNIH1	0	0	1	0
hsa-miR-617	MIMAT0003286	CNIH4	0	0	1	1
hsa-miR-617	MIMAT0003286	CNKSR1	0	0	1	0
hsa-miR-617	MIMAT0003286	CNKSR2	0	0	1	1
hsa-miR-617	MIMAT0003286	CNKSR3	0	0	1	1
hsa-miR-617	MIMAT0003286	CNN2	0	0	1	0
hsa-miR-617	MIMAT0003286	CNNM1	0	0	1	1
hsa-miR-617	MIMAT0003286	CNNM2	0	0	0	1
hsa-miR-617	MIMAT0003286	CNNM4	0	0	1	0
hsa-miR-617	MIMAT0003286	CNOT1	0	0	1	0
hsa-miR-617	MIMAT0003286	CNOT2	0	0	1	0
hsa-miR-617	MIMAT0003286	CNOT3	0	0	1	0
hsa-miR-617	MIMAT0003286	CNOT4	0	0	1	0
hsa-miR-617	MIMAT0003286	CNOT6	0	0	1	0
hsa-miR-617	MIMAT0003286	CNOT6L	0	0	1	1
hsa-miR-617	MIMAT0003286	CNOT7	0	0	1	1
hsa-miR-617	MIMAT0003286	CNOT8	0	0	1	0
hsa-miR-617	MIMAT0003286	CNP	0	0	1	0
hsa-miR-617	MIMAT0003286	CNPY3	0	0	1	0
hsa-miR-617	MIMAT0003286	CNPY4	0	0	1	1
hsa-miR-617	MIMAT0003286	CNR1	0	0	1	1
hsa-miR-617	MIMAT0003286	CNR2	0	0	1	1
hsa-miR-617	MIMAT0003286	CNST	0	0	1	0
hsa-miR-617	MIMAT0003286	CNTD1	0	0	1	0
hsa-miR-617	MIMAT0003286	CNTD2	0	0	1	0
hsa-miR-617	MIMAT0003286	CNTF	0	0	1	1
hsa-miR-617	MIMAT0003286	CNTLN	0	0	1	0
hsa-miR-617	MIMAT0003286	CNTN1	0	0	1	0
hsa-miR-617	MIMAT0003286	CNTN2	0	0	1	1
hsa-miR-617	MIMAT0003286	CNTN3	0	0	1	0
hsa-miR-617	MIMAT0003286	CNTN4	0	0	1	0
hsa-miR-617	MIMAT0003286	CNTN5	0	0	1	0
hsa-miR-617	MIMAT0003286	CNTN6	0	0	1	0
hsa-miR-617	MIMAT0003286	CNTNAP1	0	0	1	0
hsa-miR-617	MIMAT0003286	CNTNAP2	0	0	1	1
hsa-miR-617	MIMAT0003286	CNTNAP3	0	0	1	0
hsa-miR-617	MIMAT0003286	CNTNAP3B	0	0	1	0
hsa-miR-617	MIMAT0003286	CNTNAP4	0	0	1	0
hsa-miR-617	MIMAT0003286	CNTNAP5	0	0	0	1
hsa-miR-617	MIMAT0003286	COA4	0	0	1	0
hsa-miR-617	MIMAT0003286	COASY	0	0	1	0
hsa-miR-617	MIMAT0003286	COBL	0	0	1	0
hsa-miR-617	MIMAT0003286	COBLL1	0	0	1	0
hsa-miR-617	MIMAT0003286	COG3	0	0	1	1
hsa-miR-617	MIMAT0003286	COG5	0	0	1	1
hsa-miR-617	MIMAT0003286	COG8	0	0	0	1
hsa-miR-617	MIMAT0003286	COIL	0	0	1	0
hsa-miR-617	MIMAT0003286	COL10A1	0	0	1	0
hsa-miR-617	MIMAT0003286	COL12A1	0	0	1	0
hsa-miR-617	MIMAT0003286	COL14A1	0	0	1	0
hsa-miR-617	MIMAT0003286	COL17A1	0	0	1	0
hsa-miR-617	MIMAT0003286	COL18A1	0	0	1	0
hsa-miR-617	MIMAT0003286	COL19A1	0	0	1	0
hsa-miR-617	MIMAT0003286	COL1A1	0	0	1	0
hsa-miR-617	MIMAT0003286	COL1A2	0	0	1	0
hsa-miR-617	MIMAT0003286	COL20A1	0	0	1	1
hsa-miR-617	MIMAT0003286	COL22A1	0	0	1	0
hsa-miR-617	MIMAT0003286	COL23A1	0	0	1	1
hsa-miR-617	MIMAT0003286	COL24A1	0	0	1	0
hsa-miR-617	MIMAT0003286	COL25A1	0	0	1	0
hsa-miR-617	MIMAT0003286	COL26A1	0	0	1	0
hsa-miR-617	MIMAT0003286	COL3A1	0	0	1	0
hsa-miR-617	MIMAT0003286	COL4A2	0	0	1	0
hsa-miR-617	MIMAT0003286	COL4A3	0	0	1	0
hsa-miR-617	MIMAT0003286	COL4A3BP	0	0	1	0
hsa-miR-617	MIMAT0003286	COL4A4	0	0	1	1
hsa-miR-617	MIMAT0003286	COL4A6	0	0	1	0
hsa-miR-617	MIMAT0003286	COL5A1	0	0	1	1
hsa-miR-617	MIMAT0003286	COL5A2	0	0	1	1
hsa-miR-617	MIMAT0003286	COL6A3	0	0	1	0
hsa-miR-617	MIMAT0003286	COL6A6	0	0	1	0
hsa-miR-617	MIMAT0003286	COL7A1	0	0	1	0
hsa-miR-617	MIMAT0003286	COL9A1	0	0	1	0
hsa-miR-617	MIMAT0003286	COLCA2	0	0	1	0
hsa-miR-617	MIMAT0003286	COLEC10	0	1	1	1
hsa-miR-617	MIMAT0003286	COLGALT2	0	0	1	0
hsa-miR-617	MIMAT0003286	COLQ	0	0	1	0
hsa-miR-617	MIMAT0003286	COMMD2	1	0	1	1
hsa-miR-617	MIMAT0003286	COMMD3	0	0	1	0
hsa-miR-617	MIMAT0003286	COMMD3-BMI1	0	0	1	1
hsa-miR-617	MIMAT0003286	COMMD7	0	0	1	0
hsa-miR-617	MIMAT0003286	COMMD9	0	0	1	1
hsa-miR-617	MIMAT0003286	COMT	0	0	1	0
hsa-miR-617	MIMAT0003286	COMTD1	0	0	1	0
hsa-miR-617	MIMAT0003286	COPG1	0	0	1	0
hsa-miR-617	MIMAT0003286	COPS2	0	0	1	0
hsa-miR-617	MIMAT0003286	COPS3	0	0	1	0
hsa-miR-617	MIMAT0003286	COPS7A	0	0	1	0
hsa-miR-617	MIMAT0003286	COPS7B	0	0	1	0
hsa-miR-617	MIMAT0003286	COPS8	0	0	1	1
hsa-miR-617	MIMAT0003286	COPZ1	0	0	1	0
hsa-miR-617	MIMAT0003286	COQ10A	0	0	1	0
hsa-miR-617	MIMAT0003286	COQ2	0	0	1	0
hsa-miR-617	MIMAT0003286	COQ5	0	0	1	0
hsa-miR-617	MIMAT0003286	COQ6	0	0	1	0
hsa-miR-617	MIMAT0003286	COQ7	0	0	1	0
hsa-miR-617	MIMAT0003286	CORO1C	0	0	1	0
hsa-miR-617	MIMAT0003286	CORO2A	0	0	1	1
hsa-miR-617	MIMAT0003286	CORO2B	0	0	1	0
hsa-miR-617	MIMAT0003286	COTL1	0	0	1	0
hsa-miR-617	MIMAT0003286	COX10	0	0	1	0
hsa-miR-617	MIMAT0003286	COX11	0	0	1	0
hsa-miR-617	MIMAT0003286	COX15	0	0	1	1
hsa-miR-617	MIMAT0003286	COX18	0	0	1	0
hsa-miR-617	MIMAT0003286	COX19	1	0	1	1
hsa-miR-617	MIMAT0003286	COX20	0	0	1	1
hsa-miR-617	MIMAT0003286	COX5A	0	0	0	1
hsa-miR-617	MIMAT0003286	COX6B1	0	0	0	1
hsa-miR-617	MIMAT0003286	COX6B2	0	0	1	0
hsa-miR-617	MIMAT0003286	COX7B	0	0	0	1
hsa-miR-617	MIMAT0003286	COX8C	0	0	0	1
hsa-miR-617	MIMAT0003286	CPD	0	0	1	0
hsa-miR-617	MIMAT0003286	CPE	0	0	1	0
hsa-miR-617	MIMAT0003286	CPEB1	0	0	1	0
hsa-miR-617	MIMAT0003286	CPEB2	0	0	1	0
hsa-miR-617	MIMAT0003286	CPEB3	0	0	1	1
hsa-miR-617	MIMAT0003286	CPEB4	0	0	1	0
hsa-miR-617	MIMAT0003286	CPED1	0	0	1	0
hsa-miR-617	MIMAT0003286	CPLX1	0	0	1	0
hsa-miR-617	MIMAT0003286	CPLX2	0	0	1	1
hsa-miR-617	MIMAT0003286	CPLX3	0	0	1	0
hsa-miR-617	MIMAT0003286	CPLX4	0	0	1	0
hsa-miR-617	MIMAT0003286	CPM	0	0	1	0
hsa-miR-617	MIMAT0003286	CPN2	0	0	1	0
hsa-miR-617	MIMAT0003286	CPNE1	0	0	1	0
hsa-miR-617	MIMAT0003286	CPNE3	0	0	1	0
hsa-miR-617	MIMAT0003286	CPNE4	0	0	1	0
hsa-miR-617	MIMAT0003286	CPNE5	0	0	1	0
hsa-miR-617	MIMAT0003286	CPNE8	0	0	1	1
hsa-miR-617	MIMAT0003286	CPOX	0	0	1	0
[truncated: 8,459 more rows]
